# Supplementary material for: (Z)-3-Hy­droxy-4-(4-meth­oxy­phen­yl)but-3-en-2-one
Source: Acta Crystallogr Sect E Struct Rep Online. 2013 Feb 9;69(Pt 3):o359. doi: 10.1107/S1600536813002262 (PMC3588538; doi:10.1107/S1600536813002262)
Supplement: Supplementary file 1 [file e-69-0o359-sup1.cif]

##############################################################################
#                                                                            #
# This CIF contains the data in a paper accepted for publication in          #
# Acta Crystallographica Section E. It conforms to the requirements of       #
# Notes for Authors for Acta Crystallographica Section E, and has been       #
# peer reviewed under the auspices of the IUCr Commission on Journals.       #
#                                                                            #
# Full details of the Crystallographic Information File format               #
# are given in the paper "The Crystallographic Information File (CIF):       #
# a New Standard Archive File for Crystallography" by S. R. Hall, F. H.      #
# Allen and I. D. Brown [Acta Cryst. (1991), A47, 655-685].                  #
#                                                                            #
# The current version of the core CIF dictionary is obtainable from          #
# ftp://ftp.iucr.org/pub/cif_core.dic.                                       #
#                                                                            #
# Software is freely available for graphical display of the structure(s)     #
# in this CIF. For information consult the CIF software page                 #
# http://www.iucr.org/resources/cif/software.                                #
#                                                                            #
# This file may be used for bona fide research purposes within the           #
# scientific community so long as proper attribution is given to the journal # 
# article from which it was obtained.                                        #
#                                                                            #
##############################################################################
data_I
_audit_creation_method     SHELXL-97
_journal_date_recd_electronic     2013-01-03
_journal_date_accepted     2013-01-23
_journal_name_full     'Acta Crystallographica, Section E'
_journal_year     2013
_journal_volume     69
_journal_issue      3
_journal_page_first     o359
_journal_page_last     o359
_journal_paper_category     QO
_journal_paper_doi     10.1107/S1600536813002262
_journal_coeditor_code     SJ5292
_publ_contact_author_name     'Mu-Zi Chen'
_publ_contact_author_address
;
Analysis and Testing Center
Dushu Lake Campus
Suzhou University
Suzhou 215123
People's Republic of China
;
_publ_contact_author_email     chenmuzi@suda.edu.cn
_publ_contact_author_fax     '86 0512 65880386'
_publ_contact_author_phone     '86 0512 65880324'
_publ_section_title
;
(<i>Z</i>)-3-Hydroxy-4-(4-methoxyphenyl)but-3-en-2-one
;
loop_
    _publ_author_name
    _publ_author_address
    'Wei Fang'
;
Analysis and Testing Center, Dushu Lake Campus,
Suzhou University,
Suzhou 215123
People's Republic of China
;
    'Jun-Ping Hu'
;
Department of Chemistry
Handan College
Hebei Handan 056002
People's Republic of China
;
    'Mei Wang'
;
Analysis and Testing Center, Dushu Lake Campus,
Suzhou University,
Suzhou 215123
People's Republic of China
;
    'Mu-Zi Chen'
;
Analysis and Testing Center, Dushu Lake Campus,
Suzhou University,
Suzhou 215123
People's Republic of China
;
_chemical_name_systematic
;
(<i>Z</i>)-3-Hydroxy-4-(4-methoxyphenyl)but-3-en-2-one
;
_chemical_name_common     ?
_chemical_formula_moiety     'C11 H12 O3'
_chemical_formula_sum     'C11 H12 O3'
_chemical_formula_iupac     'C11 H12 O3'
_chemical_formula_weight     192.21
_chemical_melting_point     ?
_symmetry_cell_setting     monoclinic
_symmetry_space_group_name_H-M     'P 21/c'
_symmetry_space_group_name_Hall     '-P 2ybc'
loop_
    _symmetry_equiv_pos_as_xyz
    'x, y, z'
    '-x, y+1/2, -z+1/2'
    '-x, -y, -z'
    'x, -y-1/2, z-1/2'
_cell_length_a     18.8076(13)
_cell_length_b     5.3007(4)
_cell_length_c     10.1439(8)
_cell_angle_alpha     90.00
_cell_angle_beta     103.425(7)
_cell_angle_gamma     90.00
_cell_volume     983.65(13)
_cell_formula_units_Z     4
_cell_measurement_reflns_used     1975
_cell_measurement_theta_min     3.3342
_cell_measurement_theta_max     29.3766
_cell_measurement_temperature     223(2)
_exptl_crystal_description     'block'
_exptl_crystal_colour     'yellow'
_exptl_crystal_size_max     0.50
_exptl_crystal_size_mid     0.40
_exptl_crystal_size_min     0.35
_exptl_crystal_density_diffrn     1.298
_exptl_crystal_density_meas     ?
_exptl_crystal_density_method     'not measured'
_exptl_crystal_F_000     408
_exptl_absorpt_coefficient_mu     0.094
_exptl_absorpt_correction_type     multi-scan
_exptl_absorpt_process_details
;
(CrysAlis PRO; Agilent, 2012)
;
_exptl_absorpt_correction_T_min     0.91451
_exptl_absorpt_correction_T_max     1.00000
_exptl_special_details     ?
_diffrn_ambient_temperature     223(2)
_diffrn_radiation_type     MoK\a
_diffrn_radiation_wavelength     0.71073
_diffrn_radiation_source     'fine-focus sealed tube'
_diffrn_radiation_monochromator     graphite
_diffrn_measurement_device_type     'Agilent Xcalibur (Atlas CCD, Gemini)'
_diffrn_measurement_method     '\w scans'
_diffrn_detector_area_resol_mean     ?
_diffrn_reflns_number     6213
_diffrn_reflns_av_R_equivalents     0.0237
_diffrn_reflns_av_sigmaI/netI     0.0247
_diffrn_reflns_theta_min     3.34
_diffrn_reflns_theta_max     25.49
_diffrn_reflns_theta_full     25.49
_diffrn_measured_fraction_theta_max     0.998
_diffrn_measured_fraction_theta_full     0.998
_diffrn_reflns_limit_h_min     -22
_diffrn_reflns_limit_h_max     22
_diffrn_reflns_limit_k_min     -6
_diffrn_reflns_limit_k_max     6
_diffrn_reflns_limit_l_min     -12
_diffrn_reflns_limit_l_max     12
_diffrn_standards_number     0
_diffrn_standards_interval_count     ?
_diffrn_standards_interval_time     ?
_diffrn_standards_decay_%     ?
_refine_special_details
;
Refinement of <i>F</i>^2^ against ALL reflections. The weighted <i>R</i>-factor
<i>wR</i> and goodness of fit <i>S</i> are based on <i>F</i>^2^, conventional
<i>R</i>-factors <i>R</i> are based on <i>F</i>, with <i>F</i> set to zero for
negative <i>F</i>^2^. The threshold expression of <i>F</i>^2^ >
\s(<i>F</i>^2^) is used only for calculating <i>R</i>-factors(gt) <i>etc</i>.
and is not relevant to the choice of reflections for refinement.
<i>R</i>-factors based on <i>F</i>^2^ are statistically about twice as large
as those based on <i>F</i>, and <i>R</i>- factors based on ALL data will be
even larger.
;
_reflns_number_total     1829
_reflns_number_gt     1505
_reflns_threshold_expression     I>2\s(I)
_refine_ls_structure_factor_coef     Fsqd
_refine_ls_matrix_type     full
_refine_ls_R_factor_all     0.0528
_refine_ls_R_factor_gt     0.0424
_refine_ls_wR_factor_gt     0.1069
_refine_ls_wR_factor_ref     0.1130
_refine_ls_goodness_of_fit_ref     1.006
_refine_ls_restrained_S_all     1.006
_refine_ls_number_reflns     1829
_refine_ls_number_parameters     130
_refine_ls_number_restraints     0
_refine_ls_hydrogen_treatment     constr
_refine_ls_weighting_scheme     calc
_refine_ls_weighting_details
         'calc w=1/[\s^2^(Fo^2^)+(0.0537P)^2^+0.2906P] where P=(Fo^2^+2Fc^2^)/3'
_atom_sites_solution_hydrogens     geom
_atom_sites_solution_primary     direct
_atom_sites_solution_secondary     difmap
_refine_ls_shift/su_max     0.000
_refine_ls_shift/su_mean     0.000
_refine_diff_density_max     0.168
_refine_diff_density_min     -0.134
_refine_ls_extinction_method     none
_refine_ls_extinction_coef     ?
loop_
    _atom_type_symbol
    _atom_type_description
    _atom_type_scat_dispersion_real
    _atom_type_scat_dispersion_imag
    _atom_type_scat_source
    'C' 'C' 0.0033 0.0016
                         'International Tables Vol C Tables 4.2.6.8 and 6.1.1.4'
    'H' 'H' 0.0000 0.0000
                         'International Tables Vol C Tables 4.2.6.8 and 6.1.1.4'
    'O' 'O' 0.0106 0.0060
                         'International Tables Vol C Tables 4.2.6.8 and 6.1.1.4'
_computing_data_collection     'CrysAlis PRO (Agilent, 2012)'
_computing_cell_refinement     'CrysAlis PRO (Agilent, 2012)'
_computing_data_reduction     'CrysAlis PRO (Agilent, 2012)'
_computing_structure_solution     'SHELXS97 (Sheldrick, 2008)'
_computing_structure_refinement     'SHELXL97 (Sheldrick, 2008)'
_computing_molecular_graphics     'DIAMOND (Brandenburg, 2004)'
_computing_publication_material     'publCIF (Westrip, 2010)'
loop_
    _atom_site_type_symbol
    _atom_site_label
    _atom_site_fract_x
    _atom_site_fract_y
    _atom_site_fract_z
    _atom_site_U_iso_or_equiv
    _atom_site_adp_type
    _atom_site_calc_flag
    _atom_site_refinement_flags
    _atom_site_occupancy
    _atom_site_symmetry_multiplicity
    _atom_site_disorder_assembly
    _atom_site_disorder_group
    O O1 0.48064(6) 0.4343(3) 0.31418(12) 0.0567(4) Uani d . 1 1 . .
    O O2 0.38385(6) 0.2608(2) 0.10575(12) 0.0548(4) Uani d . 1 1 . .
    H H2 0.4252 0.2145 0.1431 0.082 Uiso calc R 1 1 . .
    O O3 0.06871(6) 0.4633(2) -0.32947(11) 0.0527(4) Uani d . 1 1 . .
    C C1 0.40895(10) 0.7551(4) 0.38093(17) 0.0556(5) Uani d . 1 1 . .
    H H1A 0.3996 0.9078 0.3289 0.083 Uiso calc R 1 1 . .
    H H1B 0.4513 0.7774 0.4538 0.083 Uiso calc R 1 1 . .
    H H1C 0.3675 0.7155 0.4173 0.083 Uiso calc R 1 1 . .
    C C2 0.42216(9) 0.5450(3) 0.29207(16) 0.0421(4) Uani d . 1 1 . .
    C C3 0.36530(8) 0.4639(3) 0.17241(15) 0.0396(4) Uani d . 1 1 . .
    C C4 0.30191(8) 0.5866(3) 0.12778(15) 0.0396(4) Uani d . 1 1 . .
    H H4 0.2938 0.7202 0.1818 0.048 Uiso calc R 1 1 . .
    C C5 0.24383(8) 0.5416(3) 0.00700(15) 0.0372(4) Uani d . 1 1 . .
    C C6 0.18417(9) 0.7074(3) -0.02124(16) 0.0425(4) Uani d . 1 1 . .
    H H6 0.1830 0.8411 0.0375 0.051 Uiso calc R 1 1 . .
    C C7 0.12736(9) 0.6784(3) -0.13315(16) 0.0446(4) Uani d . 1 1 . .
    H H7 0.0886 0.7918 -0.1494 0.053 Uiso calc R 1 1 . .
    C C8 0.12795(8) 0.4798(3) -0.22176(15) 0.0394(4) Uani d . 1 1 . .
    C C9 0.18628(9) 0.3141(3) -0.19755(16) 0.0443(4) Uani d . 1 1 . .
    H H9 0.1872 0.1815 -0.2572 0.053 Uiso calc R 1 1 . .
    C C10 0.24337(9) 0.3452(3) -0.08458(16) 0.0439(4) Uani d . 1 1 . .
    H H10 0.2823 0.2323 -0.0695 0.053 Uiso calc R 1 1 . .
    C C11 0.06626(10) 0.2552(4) -0.41902(18) 0.0573(5) Uani d . 1 1 . .
    H H11A 0.0221 0.2630 -0.4891 0.086 Uiso calc R 1 1 . .
    H H11B 0.0672 0.1005 -0.3694 0.086 Uiso calc R 1 1 . .
    H H11C 0.1077 0.2616 -0.4590 0.086 Uiso calc R 1 1 . .
loop_
    _atom_site_aniso_label
    _atom_site_aniso_U_11
    _atom_site_aniso_U_22
    _atom_site_aniso_U_33
    _atom_site_aniso_U_12
    _atom_site_aniso_U_13
    _atom_site_aniso_U_23
    O1 0.0445(7) 0.0652(8) 0.0530(7) 0.0081(6) -0.0037(5) -0.0056(6)
    O2 0.0446(7) 0.0531(8) 0.0577(7) 0.0111(6) -0.0064(5) -0.0111(6)
    O3 0.0452(7) 0.0585(8) 0.0466(7) 0.0075(6) -0.0052(5) -0.0051(6)
    C1 0.0533(10) 0.0689(13) 0.0415(9) 0.0015(9) 0.0045(8) -0.0094(9)
    C2 0.0400(9) 0.0485(10) 0.0366(8) -0.0028(8) 0.0067(6) 0.0051(7)
    C3 0.0402(8) 0.0408(9) 0.0372(8) -0.0031(7) 0.0076(7) 0.0013(7)
    C4 0.0398(8) 0.0415(9) 0.0373(8) -0.0018(7) 0.0084(6) -0.0014(7)
    C5 0.0352(8) 0.0368(8) 0.0395(8) -0.0010(7) 0.0085(6) 0.0029(6)
    C6 0.0460(9) 0.0385(9) 0.0425(9) 0.0051(7) 0.0092(7) -0.0028(7)
    C7 0.0420(9) 0.0435(9) 0.0461(9) 0.0110(7) 0.0060(7) 0.0033(7)
    C8 0.0365(8) 0.0436(9) 0.0361(8) -0.0006(7) 0.0044(6) 0.0044(7)
    C9 0.0427(9) 0.0432(9) 0.0447(9) 0.0035(7) 0.0056(7) -0.0063(7)
    C10 0.0372(8) 0.0428(9) 0.0485(9) 0.0075(7) 0.0032(7) -0.0037(7)
    C11 0.0547(11) 0.0566(12) 0.0512(10) -0.0028(9) -0.0067(8) -0.0082(9)
_geom_special_details
;
All e.s.d.'s (except the e.s.d. in the dihedral angle between two l.s. planes)
are estimated using the full covariance matrix. The cell e.s.d.'s are taken
into account individually in the estimation of e.s.d.'s in distances, angles
and torsion angles; correlations between e.s.d.'s in cell parameters are only
used when they are defined by crystal symmetry. An approximate (isotropic)
treatment of cell e.s.d.'s is used for estimating e.s.d.'s involving l.s.
planes.
;
loop_
    _geom_bond_atom_site_label_1
    _geom_bond_atom_site_label_2
    _geom_bond_site_symmetry_2
    _geom_bond_distance
    _geom_bond_publ_flag
    O1 C2 . 1.2206(19) ?
    O2 C3 . 1.3592(19) ?
    O2 H2 . 0.8200 ?
    O3 C8 . 1.3703(18) ?
    O3 C11 . 1.423(2) ?
    C1 C2 . 1.490(2) ?
    C1 H1A . 0.9600 ?
    C1 H1B . 0.9600 ?
    C1 H1C . 0.9600 ?
    C2 C3 . 1.483(2) ?
    C3 C4 . 1.341(2) ?
    C4 C5 . 1.459(2) ?
    C4 H4 . 0.9300 ?
    C5 C10 . 1.394(2) ?
    C5 C6 . 1.401(2) ?
    C6 C7 . 1.375(2) ?
    C6 H6 . 0.9300 ?
    C7 C8 . 1.386(2) ?
    C7 H7 . 0.9300 ?
    C8 C9 . 1.382(2) ?
    C9 C10 . 1.386(2) ?
    C9 H9 . 0.9300 ?
    C10 H10 . 0.9300 ?
    C11 H11A . 0.9600 ?
    C11 H11B . 0.9600 ?
    C11 H11C . 0.9600 ?
loop_
    _geom_angle_atom_site_label_1
    _geom_angle_atom_site_label_2
    _geom_angle_atom_site_label_3
    _geom_angle_site_symmetry_1
    _geom_angle_site_symmetry_3
    _geom_angle
    _geom_angle_publ_flag
    C3 O2 H2 . . 109.5 ?
    C8 O3 C11 . . 117.29(13) ?
    C2 C1 H1A . . 109.5 ?
    C2 C1 H1B . . 109.5 ?
    H1A C1 H1B . . 109.5 ?
    C2 C1 H1C . . 109.5 ?
    H1A C1 H1C . . 109.5 ?
    H1B C1 H1C . . 109.5 ?
    O1 C2 C3 . . 117.32(15) ?
    O1 C2 C1 . . 121.21(15) ?
    C3 C2 C1 . . 121.47(15) ?
    C4 C3 O2 . . 121.79(14) ?
    C4 C3 C2 . . 123.48(15) ?
    O2 C3 C2 . . 114.64(14) ?
    C3 C4 C5 . . 129.63(15) ?
    C3 C4 H4 . . 115.2 ?
    C5 C4 H4 . . 115.2 ?
    C10 C5 C6 . . 116.83(14) ?
    C10 C5 C4 . . 124.68(14) ?
    C6 C5 C4 . . 118.49(14) ?
    C7 C6 C5 . . 122.04(15) ?
    C7 C6 H6 . . 119.0 ?
    C5 C6 H6 . . 119.0 ?
    C6 C7 C8 . . 119.92(15) ?
    C6 C7 H7 . . 120.0 ?
    C8 C7 H7 . . 120.0 ?
    O3 C8 C9 . . 124.47(15) ?
    O3 C8 C7 . . 116.00(14) ?
    C9 C8 C7 . . 119.54(14) ?
    C8 C9 C10 . . 120.12(15) ?
    C8 C9 H9 . . 119.9 ?
    C10 C9 H9 . . 119.9 ?
    C9 C10 C5 . . 121.55(15) ?
    C9 C10 H10 . . 119.2 ?
    C5 C10 H10 . . 119.2 ?
    O3 C11 H11A . . 109.5 ?
    O3 C11 H11B . . 109.5 ?
    H11A C11 H11B . . 109.5 ?
    O3 C11 H11C . . 109.5 ?
    H11A C11 H11C . . 109.5 ?
    H11B C11 H11C . . 109.5 ?
loop_
    _geom_hbond_atom_site_label_D
    _geom_hbond_atom_site_label_H
    _geom_hbond_atom_site_label_A
    _geom_hbond_site_symmetry_A
    _geom_hbond_distance_DH
    _geom_hbond_distance_HA
    _geom_hbond_distance_DA
    _geom_hbond_angle_DHA
    O2 H2 O1 2_645 0.82 2.27 3.0315(17) 153.8
_iucr_refine_instructions_details
;
TITL g120412b-Mo in P21/c #14
CELL 0.71073 18.807568 5.300711 10.143907 90 103.4246 90
ZERR 4 0.001316 0.00041 0.00079 0 0.0072 0
LATT 1
SYMM -X,0.5+Y,0.5-Z
SFAC C H O
UNIT 44 48 12
EQIV $1 1-X,-0.5+Y,2.5-Z
L.S. 20 0 0 511
PLAN  20
HTAB  O2 O1
HTAB  O2 O1_$1
htab
REM reset to P21/c #14
BOND
fmap 2
ACTA
SHEL 999 0.8
OMIT 0 51
REM <HKL>D:/data/FangW/g120412b/olex2_g120412b-Mo/g120412b-Mo.hkl</HKL>
WGHT    0.100000
FVAR       8.88834
O1    3    0.480588    0.433900    1.314364    11.00000    0.04456    0.06504 =
         0.05320   -0.00536   -0.00423    0.00835
O2    3    0.383917    0.260733    1.105837    11.00000    0.04416    0.05308 =
         0.05816   -0.01123   -0.00670    0.01134
AFIX 147
H2    2    0.425190    0.213964    1.143532    11.00000   -1.50000
AFIX   0
O3    3    0.068693    0.463040    0.670447    11.00000    0.04516    0.05874 =
         0.04692   -0.00519   -0.00510    0.00666
C1    1    0.408796    0.755155    1.380734    11.00000    0.05332    0.06954 =
         0.04134   -0.00840    0.00401    0.00163
AFIX 137
H1A   2    0.399208    0.907652    1.328573    11.00000   -1.50000
H1B   2    0.451146    0.778132    1.453544    11.00000   -1.50000
H1C   2    0.367418    0.715137    1.417244    11.00000   -1.50000
AFIX   0
C2    1    0.422137    0.545362    1.292208    11.00000    0.03928    0.04889 =
         0.03674    0.00516    0.00575   -0.00387
C3    1    0.365299    0.463418    1.172274    11.00000    0.03984    0.04195 =
         0.03686    0.00176    0.00686   -0.00302
C4    1    0.301755    0.586645    1.127629    11.00000    0.04021    0.04136 =
         0.03742   -0.00181    0.00822   -0.00190
AFIX  43
H4    2    0.293596    0.720228    1.181703    11.00000   -1.20000
AFIX   0
C5    1    0.243836    0.541599    1.007018    11.00000    0.03525    0.03678 =
         0.04060    0.00287    0.00867   -0.00063
C6    1    0.184049    0.707728    0.978808    11.00000    0.04581    0.03880 =
         0.04271   -0.00207    0.00928    0.00571
AFIX  43
H6    2    0.182769    0.841387    1.037602    11.00000   -1.20000
AFIX   0
C7    1    0.127378    0.678419    0.866795    11.00000    0.04257    0.04391 =
         0.04607    0.00327    0.00627    0.01084
AFIX  43
H7    2    0.088614    0.791928    0.850447    11.00000   -1.20000
AFIX   0
C8    1    0.127959    0.479912    0.778228    11.00000    0.03680    0.04376 =
         0.03621    0.00500    0.00456   -0.00079
C9    1    0.186251    0.314060    0.802524    11.00000    0.04221    0.04307 =
         0.04579   -0.00640    0.00613    0.00354
AFIX  43
H9    2    0.187198    0.181386    0.742966    11.00000   -1.20000
AFIX   0
C10   1    0.243217    0.345108    0.915348    11.00000    0.03745    0.04324 =
         0.04780   -0.00435    0.00232    0.00808
AFIX  43
H10   2    0.282078    0.232037    0.930413    11.00000   -1.20000
AFIX   0
C11   1    0.066161    0.255144    0.580980    11.00000    0.05442    0.05761 =
         0.05025   -0.00762   -0.00652   -0.00232
AFIX 137
H11A  2    0.022012    0.263061    0.510987    11.00000   -1.50000
H11B  2    0.067145    0.100502    0.630629    11.00000   -1.50000
H11C  2    0.107619    0.261452    0.540896    11.00000   -1.50000
HKLF 4
REM  g120412b-Mo in P21/c #14
REM R1 =  0.0436 for   1505 Fo > 4sig(Fo)  and  0.0538 for all   1829 data
REM    130 parameters refined using      0 restraints
END
WGHT      0.0600      0.2372
REM Highest difference peak  0.175,  deepest hole -0.143,  1-sigma level  0.033
;
