# Supplementary material for: (Z)-3-Hy­droxy-4-(4-meth­oxy­phen­yl)but-3-en-2-one
Source: Acta Crystallogr Sect E Struct Rep Online. 2013 Feb 9;69(Pt 3):o359. doi: 10.1107/S1600536813002262 (PMC3588538; doi:10.1107/S1600536813002262)
Supplement: Supplementary file 2 [file e-69-0o359-Isup2.hkl]

# 
# h,k,l, Fc-squared, Fo-squared, sigma(Fo-squared) and status flag 
# 
data_I
_shelx_title ' g120412b-Mo in P21/c ' 
_shelx_refln_list_code          4 
_shelx_F_calc_maximum      113.57 
_exptl_crystal_F_000       408.00 
_reflns_d_resolution_high  0.8257 
 
loop_ 
 _symmetry_equiv_pos_as_xyz 
 'x, y, z' 
 '-x, y+1/2, -z+1/2' 
 '-x, -y, -z' 
 'x, -y-1/2, z-1/2' 
 
_cell_length_a    18.8076 
_cell_length_b     5.3007 
_cell_length_c    10.1439 
_cell_angle_alpha  90.000 
_cell_angle_beta  103.425 
_cell_angle_gamma  90.000 
 
_shelx_F_squared_multiplier     1.000 
 
loop_ 
 _refln_index_h 
 _refln_index_k 
 _refln_index_l 
 _refln_F_squared_calc 
 _refln_F_squared_meas 
 _refln_F_squared_sigma 
 _refln_observed_status 
   3   0   0     1182.43     1095.54      6.81 o 
   4   0   0     2378.78     2080.11     12.36 o 
   5   0   0      241.91      219.46      3.96 o 
   6   0   0     2278.37     2048.35     13.32 o 
   7   0   0      731.80      720.75      8.58 o 
   8   0   0       41.05       41.85      2.29 o 
   9   0   0     1588.68     1477.98     25.34 o 
  10   0   0       87.52       80.92      5.80 o 
  11   0   0       82.61       82.23      3.04 o 
  12   0   0        1.21        1.20      0.63 o 
  13   0   0       37.36       34.13      3.48 o 
  14   0   0        2.36        2.25      0.95 o 
  15   0   0       46.45       45.84      3.29 o 
  16   0   0     1021.01     1071.17     30.87 o 
  17   0   0      482.26      522.43     14.43 o 
  18   0   0      316.91      338.06      9.70 o 
  19   0   0       87.03       91.79      5.26 o 
  20   0   0       76.78       81.20      5.07 o 
  21   0   0       14.59       16.10      2.31 o 
  22   0   0       16.49       25.51      2.92 o 
   1   1   0       88.04       89.03      2.14 o 
   2   1   0       16.33       11.87      0.61 o 
   3   1   0      144.85      133.91      2.04 o 
   4   1   0      466.93      435.28      3.76 o 
   5   1   0      565.87      543.52      4.18 o 
   6   1   0     1835.43     1807.69      9.35 o 
   7   1   0       20.87       18.18      0.91 o 
   8   1   0      320.15      339.72      3.81 o 
   9   1   0      332.49      350.83      4.15 o 
  10   1   0     1075.95     1084.67      8.94 o 
  11   1   0        0.75        1.37      0.53 o 
  12   1   0      128.31      122.51      2.77 o 
  13   1   0        0.88        1.99      0.56 o 
  14   1   0       40.78       41.58      2.12 o 
  15   1   0       50.39       55.40      2.52 o 
  16   1   0       26.75       31.05      2.41 o 
  17   1   0        6.48        8.39      1.29 o 
  18   1   0       14.44       18.31      1.84 o 
  19   1   0       60.92       65.90      3.51 o 
  20   1   0       11.39       13.72      1.76 o 
  21   1   0       23.79       24.86      2.24 o 
   0   2   0       94.81       76.19      4.13 o 
   1   2   0       67.23       69.25      1.86 o 
   2   2   0      240.58      245.23      3.86 o 
   3   2   0        8.86        8.48      0.67 o 
   4   2   0      549.54      564.35      7.89 o 
   5   2   0     1978.07     2046.93     13.87 o 
   6   2   0        4.19        6.43      0.62 o 
   7   2   0       21.72       24.90      1.07 o 
   8   2   0      103.49      131.90      2.50 o 
   9   2   0      230.41      243.01      3.51 o 
  10   2   0      304.90      307.65      3.30 o 
  11   2   0       93.96       85.88      2.02 o 
  12   2   0       19.45       17.73      0.97 o 
  13   2   0        0.63        1.41      0.50 o 
  14   2   0      232.54      215.75      4.58 o 
  15   2   0       46.05       45.29      3.52 o 
  16   2   0        0.41        0.00      0.49 o 
  17   2   0       15.56       14.14      1.28 o 
  18   2   0       61.91       57.82      2.53 o 
  19   2   0       45.11       48.99      2.99 o 
  20   2   0        2.98        1.88      1.22 o 
  21   2   0        8.81        9.98      5.62 o 
   1   3   0       63.15       72.95      2.71 o 
   2   3   0      200.84      236.56      4.72 o 
   3   3   0       74.28       74.84      2.63 o 
   4   3   0       77.73       74.32      2.67 o 
   5   3   0        4.00        6.18      0.85 o 
   6   3   0       37.69       31.70      1.58 o 
   7   3   0      100.31       96.40      3.17 o 
   8   3   0      133.98      129.44      3.48 o 
   9   3   0      109.28       99.43      2.85 o 
  10   3   0       30.34       32.55      1.54 o 
  11   3   0        0.71        0.60      0.34 o 
  12   3   0        1.20        0.83      0.53 o 
  13   3   0        6.92       10.65      1.06 o 
  14   3   0      165.89      153.62      3.89 o 
  15   3   0       50.43       48.47      5.17 o 
  16   3   0        0.08        0.56      0.94 o 
  17   3   0        3.10        2.16      1.77 o 
  18   3   0        0.55        0.00      2.19 o 
  19   3   0        0.00        0.08      1.03 o 
   0   4   0      711.71      764.55     12.02 o 
   1   4   0        0.07        1.08      1.01 o 
   2   4   0       85.64       89.80      3.34 o 
   3   4   0        9.53       11.29      1.25 o 
   4   4   0      321.16      341.75      6.53 o 
   5   4   0       79.38       66.60      5.53 o 
   6   4   0       85.25       84.51      3.77 o 
   7   4   0       45.38       44.34      2.77 o 
   8   4   0        2.52        2.27      0.67 o 
   9   4   0       79.00       87.81      4.50 o 
  10   4   0        0.00        0.24      0.50 o 
  11   4   0        0.05        0.00      0.53 o 
  12   4   0        0.09        0.00      1.10 o 
  13   4   0        0.51        0.00      1.35 o 
  14   4   0       19.44       10.55      3.11 o 
  15   4   0       20.15       18.40      3.82 o 
  16   4   0       23.08       22.95      4.28 o 
  17   4   0        0.04        0.00      1.86 o 
   1   5   0        4.90        4.45      0.95 o 
   2   5   0       17.54       21.07      1.88 o 
   3   5   0      284.19      306.07      6.89 o 
   4   5   0      102.14      107.39      3.38 o 
   5   5   0       74.58       70.09      5.76 o 
   6   5   0        2.77        3.64      1.79 o 
   7   5   0        2.55        4.01      1.31 o 
   8   5   0       19.31       20.05      3.39 o 
   9   5   0       35.26       35.60      4.67 o 
  10   5   0      105.15      113.63      8.23 o 
  11   5   0       47.55       49.39      5.80 o 
  12   5   0       11.26       16.49      3.44 o 
  13   5   0       90.32       86.54      7.68 o 
   0   6   0        0.23        0.07      0.99 o 
   1   6   0       40.72       45.87      3.24 o 
   2   6   0       18.18       21.27      1.99 o 
   3   6   0       42.17       41.89      2.70 o 
   4   6   0        0.95        0.00      0.96 o 
   5   6   0        0.27        0.00      1.26 o 
   6   6   0        0.61        0.00      1.98 o 
   7   6   0        0.78        0.13      1.47 o 
 -22   1   1        6.19        9.84      1.97 o 
 -21   1   1        6.85        4.62      1.27 o 
 -20   1   1       48.52       41.23      2.44 o 
 -19   1   1       76.28       78.33      3.28 o 
 -18   1   1      377.46      406.57      7.17 o 
 -17   1   1       36.83       32.61      2.31 o 
 -16   1   1       47.08       43.12      2.22 o 
 -15   1   1       18.23       15.78      1.30 o 
 -14   1   1       14.46       15.16      1.24 o 
 -13   1   1      143.72      152.79      3.76 o 
 -12   1   1        0.25        1.74      0.49 o 
 -11   1   1      117.70      127.23      2.99 o 
 -10   1   1      204.64      239.66      3.89 o 
  -9   1   1      165.97      159.33      2.96 o 
  -8   1   1      319.69      365.99      4.38 o 
  -7   1   1      663.02      624.03      5.59 o 
  -6   1   1      151.92      146.40      2.38 o 
  -5   1   1      214.71      195.38      3.92 o 
  -4   1   1      184.36      185.53      2.30 o 
  -3   1   1       14.44       12.94      0.49 o 
  -1   1   1        9.03       12.25      2.24 o 
   0   1   1     1488.28     1492.02      6.48 o 
   1   1   1       13.63       14.54      0.54 o 
   2   1   1      663.29      625.92      4.32 o 
   3   1   1      131.67      123.29      1.50 o 
   4   1   1      529.80      513.81      4.07 o 
   5   1   1       15.99       14.94      0.79 o 
   6   1   1        0.58        0.50      0.29 o 
   7   1   1       49.02       44.83      1.39 o 
   8   1   1      508.06      511.52      4.56 o 
   9   1   1       15.94       27.05      1.13 o 
  10   1   1        2.01        1.65      0.43 o 
  11   1   1      219.68      226.85      3.68 o 
  12   1   1       21.11       21.54      1.49 o 
  13   1   1       36.26       40.28      2.43 o 
  14   1   1      222.98      217.54      5.73 o 
  15   1   1      406.88      407.57      8.02 o 
  16   1   1      511.12      524.39     15.65 o 
  17   1   1        8.24        7.79      1.20 o 
  18   1   1       54.62       60.30      2.89 o 
  19   1   1        1.98        2.95      0.83 o 
  20   1   1        8.55        9.75      1.33 o 
  21   1   1        0.00        0.98      0.68 o 
 -21   2   1        0.13        1.47      1.43 o 
 -20   2   1        6.80        7.34      2.78 o 
 -19   2   1       13.84       12.22      2.28 o 
 -18   2   1       29.03       32.52      2.46 o 
 -17   2   1        0.15        0.49      0.69 o 
 -16   2   1       59.54       52.39      2.97 o 
 -15   2   1        9.08       10.35      1.76 o 
 -14   2   1       17.07       17.72      1.53 o 
 -13   2   1       10.92       13.85      1.19 o 
 -12   2   1      121.83      119.68      3.21 o 
 -11   2   1       61.03       65.70      2.09 o 
 -10   2   1        3.53       10.57      0.65 o 
  -9   2   1       13.72        7.77      0.53 o 
  -8   2   1      528.42      522.17      4.94 o 
  -7   2   1       15.85       21.65      1.12 o 
  -6   2   1        0.13        0.17      0.27 o 
  -5   2   1       34.58       47.25      1.44 o 
  -4   2   1        5.49       10.93      0.89 o 
  -3   2   1       58.67       65.80      1.75 o 
  -2   2   1      867.39      904.68      9.17 o 
  -1   2   1       49.04       46.41      1.79 o 
   0   2   1      107.00       95.09      2.27 o 
   1   2   1      594.00      643.56      6.30 o 
   2   2   1      157.83      176.85      2.43 o 
   3   2   1      226.65      220.11      2.49 o 
   4   2   1      113.69      126.03      1.98 o 
   5   2   1       36.81       32.58      1.22 o 
   6   2   1      830.71      905.07      8.42 o 
   7   2   1      296.26      312.25      3.85 o 
   8   2   1      423.68      432.84      3.96 o 
   9   2   1       10.51        7.38      0.57 o 
  10   2   1        0.96        0.90      0.43 o 
  11   2   1       25.37       19.86      1.06 o 
  12   2   1        2.63        5.06      0.67 o 
  13   2   1        1.35        2.76      0.58 o 
  14   2   1        2.63        2.43      0.47 o 
  15   2   1        7.02        4.44      0.74 o 
  16   2   1       10.38        8.77      1.06 o 
  17   2   1       28.08       32.24      1.96 o 
  18   2   1        0.00        0.19      0.72 o 
  19   2   1        2.18        1.66      0.76 o 
  20   2   1        9.80       12.48      2.27 o 
 -19   3   1        3.87        4.11      2.24 o 
 -18   3   1        3.67        6.99      2.61 o 
 -17   3   1        6.64        8.50      2.55 o 
 -16   3   1      144.04      142.10      9.96 o 
 -15   3   1       22.26       16.18      1.51 o 
 -14   3   1        1.97        0.00      1.10 o 
 -13   3   1       38.92       30.51      1.64 o 
 -12   3   1       42.31       40.11      1.84 o 
 -11   3   1        3.38        3.54      0.63 o 
 -10   3   1       14.12       16.75      1.20 o 
  -9   3   1       50.45       52.76      2.10 o 
  -8   3   1       25.66       24.26      1.34 o 
  -7   3   1        3.63        8.86      1.05 o 
  -6   3   1       25.95       22.27      1.44 o 
  -5   3   1       26.90       33.19      1.74 o 
  -4   3   1      299.49      282.56      7.21 o 
  -3   3   1       31.19       35.75      2.55 o 
  -2   3   1      115.29      123.20      7.71 o 
  -1   3   1       26.71       35.14      1.76 o 
   0   3   1      289.78      298.09      4.55 o 
   1   3   1      287.24      335.19      5.42 o 
   2   3   1      144.31      170.72      4.00 o 
   3   3   1      291.27      319.07      4.26 o 
   4   3   1      425.42      442.73      5.49 o 
   5   3   1        1.00        1.40      0.30 o 
   6   3   1       13.54       24.46      1.45 o 
   7   3   1        7.54        5.99      0.72 o 
   8   3   1       36.71       35.60      1.73 o 
   9   3   1        0.00        0.28      0.38 o 
  10   3   1       23.57       19.34      1.32 o 
  11   3   1        0.00        0.57      0.54 o 
  12   3   1       91.10       75.88      3.17 o 
  13   3   1        7.92        8.46      1.07 o 
  14   3   1       12.70       14.08      1.36 o 
  15   3   1        5.19        4.68      0.86 o 
  16   3   1       16.25       16.28      1.75 o 
  17   3   1       50.63       58.26      3.27 o 
  18   3   1        5.58        9.64      2.08 o 
  19   3   1       38.95       39.73      4.09 o 
 -17   4   1        0.05        2.78      1.84 o 
 -16   4   1       12.69        9.60      2.87 o 
 -15   4   1       25.42       21.56      4.15 o 
 -14   4   1        0.00        1.38      1.35 o 
 -13   4   1       26.63       22.82      3.94 o 
 -12   4   1       57.31       48.03      3.18 o 
 -11   4   1       54.60       46.62      2.74 o 
 -10   4   1        2.38        0.90      0.66 o 
  -9   4   1        0.38        0.89      0.81 o 
  -8   4   1        3.59        4.94      1.36 o 
  -7   4   1      292.93      297.23      5.72 o 
  -6   4   1      147.32      144.34      4.02 o 
  -5   4   1      311.83      304.28      9.06 o 
  -4   4   1      223.11      219.46      3.92 o 
  -3   4   1      180.18      186.29      3.96 o 
  -2   4   1       34.52       37.77      2.12 o 
  -1   4   1       14.25       12.74      1.03 o 
   0   4   1       12.38       14.73      1.26 o 
   1   4   1      193.82      199.39      4.80 o 
   2   4   1        5.37        5.55      0.89 o 
   3   4   1       14.47       16.44      1.12 o 
   4   4   1       26.39       28.52      1.50 o 
   5   4   1       62.22       55.85      3.99 o 
   6   4   1       94.75      102.79      5.78 o 
   7   4   1       79.43       81.45      3.83 o 
   8   4   1       69.45       67.14      3.51 o 
   9   4   1       26.87       26.54      2.25 o 
  10   4   1        0.48        1.54      1.58 o 
  11   4   1      136.78      123.80      4.92 o 
  12   4   1       90.72       85.76      7.37 o 
  13   4   1       36.47       39.32      5.28 o 
  14   4   1       85.84       77.11      7.38 o 
  15   4   1        5.03        2.71      1.66 o 
  16   4   1        0.12        1.21      1.22 o 
 -14   5   1        0.14        2.51      1.94 o 
 -13   5   1        3.53        2.52      1.60 o 
 -12   5   1        4.18        5.29      2.32 o 
 -11   5   1        3.24        4.30      2.13 o 
 -10   5   1        1.45        0.53      1.29 o 
  -9   5   1        0.52        1.51      1.48 o 
  -8   5   1        6.93        4.26      1.71 o 
  -7   5   1       18.18       15.40      2.95 o 
  -6   5   1       62.06       61.46      3.06 o 
  -5   5   1       62.38       58.51      2.04 o 
  -4   5   1        2.28        2.19      0.52 o 
  -3   5   1       70.11       72.23      2.65 o 
  -2   5   1      116.62      136.81      4.53 o 
  -1   5   1       43.01       44.92      2.59 o 
   0   5   1       45.84       46.92      2.62 o 
   1   5   1       65.48       77.52      3.44 o 
   2   5   1       28.07       31.46      2.77 o 
   3   5   1       43.25       41.27      2.14 o 
   4   5   1       11.39       10.34      3.72 o 
   5   5   1       20.53       15.82      2.02 o 
   6   5   1        9.11        6.50      1.96 o 
   7   5   1        4.77        4.24      1.92 o 
   8   5   1        8.99       10.32      2.57 o 
   9   5   1        2.40        3.33      1.93 o 
  10   5   1        0.12        0.82      1.79 o 
  11   5   1       19.04       17.36      3.50 o 
  12   5   1        3.16        3.64      2.07 o 
  13   5   1       13.10       15.32      3.46 o 
  -8   6   1       17.03       17.57      2.60 o 
  -7   6   1        4.39        4.54      1.61 o 
  -6   6   1       10.48       13.32      2.36 o 
  -5   6   1       13.21       10.57      2.07 o 
  -4   6   1        0.24        3.93      2.35 o 
  -3   6   1        3.35        4.38      2.23 o 
  -2   6   1       13.00       14.86      2.86 o 
  -1   6   1        0.33        0.00      1.26 o 
   0   6   1        1.81        4.11      1.02 o 
   1   6   1       62.42       66.67      3.86 o 
   2   6   1       35.15       36.64      2.56 o 
   3   6   1       34.75       33.13      2.43 o 
   4   6   1        3.02        1.05      0.92 o 
   5   6   1       13.88       14.02      2.53 o 
   6   6   1        5.52        7.77      2.49 o 
   7   6   1        4.66        3.12      1.34 o 
 -22   0   2        4.87        7.10      3.56 o 
 -21   0   2       76.22       86.13      4.96 o 
 -20   0   2      270.19      279.84     15.13 o 
 -19   0   2        4.21        4.41      1.50 o 
 -18   0   2        0.59        0.67      0.79 o 
 -17   0   2       18.21       15.63      1.94 o 
 -16   0   2       82.09       80.75      4.13 o 
 -15   0   2      145.61      146.90      5.35 o 
 -14   0   2       83.06       84.01      3.27 o 
 -13   0   2      230.29      223.86      6.73 o 
 -12   0   2        1.46        0.34      0.53 o 
 -11   0   2        1.90        4.15      1.07 o 
 -10   0   2     2348.49     2400.03     18.99 o 
  -9   0   2      328.06      313.03      6.53 o 
  -8   0   2       43.95       51.79      2.52 o 
  -7   0   2        0.21        1.00      0.51 o 
  -6   0   2      880.54      827.20      8.58 o 
  -5   0   2      465.22      471.04      9.75 o 
  -3   0   2     1892.83     1671.93      9.16 o 
  -2   0   2     6572.07     6287.92     44.00 o 
  -1   0   2      376.31      365.90      4.53 o 
   0   0   2      706.87      707.83     13.08 o 
   1   0   2      582.48      545.59      6.05 o 
   2   0   2      589.80      587.94      6.75 o 
   3   0   2        8.26        5.97      1.03 o 
   4   0   2     2957.24     2856.24     32.14 o 
   5   0   2      630.39      665.27     10.92 o 
   6   0   2     3576.80     3752.13     21.54 o 
   7   0   2       56.62       55.06      2.32 o 
   8   0   2       28.99       33.77      1.93 o 
   9   0   2      338.79      372.99      6.76 o 
  10   0   2      561.91      586.59     26.27 o 
  11   0   2       88.49       83.36      3.38 o 
  12   0   2      349.60      374.43      9.09 o 
  13   0   2     1168.61     1090.53     16.14 o 
  14   0   2     1548.18     1562.34     45.18 o 
  15   0   2        0.82        5.91      1.94 o 
  16   0   2       60.56       60.06      4.16 o 
  17   0   2        0.02        0.21      1.51 o 
  18   0   2       43.53       45.87      5.31 o 
  19   0   2       91.92       91.78      5.73 o 
  20   0   2        4.18        7.22      1.73 o 
  21   0   2       10.84       11.25      2.04 o 
 -22   1   2        1.18        2.79      1.13 o 
 -21   1   2       35.32       37.94      2.99 o 
 -20   1   2       83.16       93.12      3.48 o 
 -19   1   2        0.93        0.73      0.89 o 
 -18   1   2       72.85       75.41      2.97 o 
 -17   1   2        6.30        5.65      0.93 o 
 -16   1   2        0.11        1.06      0.49 o 
 -15   1   2       37.67       36.99      2.35 o 
 -14   1   2        3.71        4.67      0.73 o 
 -13   1   2       86.51       81.24      2.47 o 
 -12   1   2       20.65       22.90      1.18 o 
 -11   1   2        3.46        3.99      0.54 o 
 -10   1   2       96.95      103.91      2.28 o 
  -9   1   2      544.12      548.70      6.91 o 
  -8   1   2       10.34       13.12      0.66 o 
  -7   1   2      603.99      572.90      5.05 o 
  -6   1   2      624.96      578.07      4.97 o 
  -5   1   2       97.67      113.38      2.20 o 
  -4   1   2    12898.52    12240.64    323.15 o 
  -3   1   2        5.54       11.43      0.61 o 
  -2   1   2     4615.50     4416.63     31.54 o 
  -1   1   2      282.59      293.04      3.09 o 
   0   1   2     2859.98     2738.47      9.59 o 
   1   1   2      384.29      371.32      2.66 o 
   2   1   2      673.45      653.15      3.77 o 
   3   1   2      930.74      917.37      5.03 o 
   4   1   2     1085.17     1015.21      5.21 o 
   5   1   2     1381.74     1364.05      7.04 o 
   6   1   2     1258.17     1296.17      7.24 o 
   7   1   2      869.24      876.73      6.26 o 
   8   1   2      169.59      180.09      2.98 o 
   9   1   2       82.11       69.60      2.01 o 
  10   1   2      217.37      209.66      3.24 o 
  11   1   2      110.45      105.67      2.40 o 
  12   1   2      228.50      207.92      4.03 o 
  13   1   2        7.64        7.08      0.92 o 
  14   1   2      114.58      121.44      3.79 o 
  15   1   2      211.76      207.57      5.12 o 
  16   1   2       34.97       36.40      2.26 o 
  17   1   2       37.53       35.08      2.24 o 
  18   1   2        5.63        5.91      1.01 o 
  19   1   2        1.49        1.54      0.65 o 
  20   1   2        4.50        4.05      0.93 o 
 -21   2   2        2.51        3.95      1.63 o 
 -20   2   2      121.18      145.98      7.35 o 
 -19   2   2       83.19      109.94      9.19 o 
 -18   2   2      104.62      107.20      8.68 o 
 -17   2   2        1.27        1.15      0.93 o 
 -16   2   2       73.61       69.09      2.81 o 
 -15   2   2       18.68       15.44      1.85 o 
 -14   2   2       97.76       87.41      4.36 o 
 -13   2   2        0.75        0.94      0.26 o 
 -12   2   2      103.74       98.85      2.85 o 
 -11   2   2       69.94       64.92      2.19 o 
 -10   2   2        0.36        0.45      0.34 o 
  -9   2   2        0.26        1.27      0.35 o 
  -8   2   2        7.44        8.75      0.71 o 
  -7   2   2       66.84       60.29      1.69 o 
  -6   2   2        6.17        7.22      0.44 o 
  -5   2   2        5.28        4.07      0.33 o 
  -4   2   2     1014.31     1072.33      6.27 o 
  -3   2   2       11.40       11.56      1.12 o 
  -2   2   2      243.47      247.22      4.28 o 
  -1   2   2      440.46      472.39      4.88 o 
   0   2   2     2620.08     2700.91     11.00 o 
   1   2   2      270.87      323.82      3.14 o 
   2   2   2     1779.54     1836.34      8.23 o 
   3   2   2      194.07      187.56      2.73 o 
   4   2   2      205.90      233.14      3.14 o 
   5   2   2       41.56       38.78      1.16 o 
   6   2   2        0.82        0.20      0.24 o 
   7   2   2        6.92        5.07      0.60 o 
   8   2   2       10.83       11.22      0.73 o 
   9   2   2      299.49      310.94      3.77 o 
  10   2   2       44.26       42.47      1.45 o 
  11   2   2      111.55      107.46      2.72 o 
  12   2   2        2.30        1.66      0.48 o 
  13   2   2       18.64       17.46      1.19 o 
  14   2   2       71.36       65.70      3.18 o 
  15   2   2       32.95       30.85      1.91 o 
  16   2   2        2.79        3.20      0.78 o 
  17   2   2       51.54       53.52      2.63 o 
  18   2   2       40.11       46.35      2.49 o 
  19   2   2       34.09       36.82      2.88 o 
 -20   3   2        3.16        5.08      2.56 o 
 -19   3   2       17.75       25.29      4.88 o 
 -18   3   2        5.97        3.86      2.47 o 
 -17   3   2        2.71        3.78      2.39 o 
 -16   3   2        1.23        0.00      1.42 o 
 -15   3   2        2.20        1.37      0.82 o 
 -14   3   2       48.34       41.25      2.96 o 
 -13   3   2      105.89       94.19      4.32 o 
 -12   3   2       67.67       71.49      3.68 o 
 -11   3   2       79.25       81.91      3.83 o 
 -10   3   2      285.03      284.39      6.85 o 
  -9   3   2      590.82      564.36      5.87 o 
  -8   3   2      254.15      255.63      3.94 o 
  -7   3   2       90.49       84.87      2.08 o 
  -6   3   2        0.13        0.34      0.28 o 
  -5   3   2      125.03      107.93      2.27 o 
  -4   3   2      332.19      339.94      6.06 o 
  -3   3   2       33.22       30.44      1.32 o 
  -2   3   2        0.04        1.00      0.41 o 
  -1   3   2      485.01      529.68      5.09 o 
   0   3   2      830.56      861.72      7.45 o 
   1   3   2      103.14       88.36      2.86 o 
   2   3   2       28.28       27.36      1.34 o 
   3   3   2       51.37       51.27      1.64 o 
   4   3   2      147.44      166.31      2.96 o 
   5   3   2       36.32       37.30      1.32 o 
   6   3   2        2.76        3.05      0.43 o 
   7   3   2       11.44        9.19      0.94 o 
   8   3   2        3.43        3.12      0.61 o 
   9   3   2       28.24       29.51      1.67 o 
  10   3   2       11.16       12.50      1.30 o 
  11   3   2       37.13       40.58      2.31 o 
  12   3   2      218.62      202.69      5.18 o 
  13   3   2       28.48       23.62      1.37 o 
  14   3   2       18.76       17.00      1.14 o 
  15   3   2        5.85        6.67      1.13 o 
  16   3   2        3.22        2.90      1.66 o 
  17   3   2       10.46       10.54      2.09 o 
  18   3   2        0.74        1.40      2.96 o 
 -17   4   2        3.77        4.08      2.37 o 
 -16   4   2        3.23        8.33      2.87 o 
 -15   4   2       15.80       13.81      3.32 o 
 -14   4   2        1.08        0.00      1.50 o 
 -13   4   2        0.06        0.02      1.29 o 
 -12   4   2        1.78        0.97      1.27 o 
 -11   4   2        0.00        0.01      0.50 o 
 -10   4   2       61.04       56.47      2.79 o 
  -9   4   2       20.40       18.95      1.13 o 
  -8   4   2      103.72      105.03      2.63 o 
  -7   4   2      110.37      108.05      2.87 o 
  -6   4   2      141.54      135.46      6.70 o 
  -5   4   2       48.41       43.75      1.77 o 
  -4   4   2      136.26      128.80      2.66 o 
  -3   4   2       51.56       51.51      1.96 o 
  -2   4   2        2.63        2.73      0.51 o 
  -1   4   2       33.01       36.86      2.04 o 
   0   4   2        0.76        2.11      0.62 o 
   1   4   2       35.42       38.11      2.04 o 
   2   4   2        8.05        6.88      0.77 o 
   3   4   2       40.80       41.09      2.30 o 
   4   4   2        1.15        0.80      0.73 o 
   5   4   2        0.90        1.89      0.50 o 
   6   4   2      112.85      106.07      2.91 o 
   7   4   2        7.68        8.65      1.41 o 
   8   4   2        7.69        9.33      1.49 o 
   9   4   2      102.68      117.95      6.46 o 
  10   4   2      121.67      119.20      5.24 o 
  11   4   2       27.73       32.37      2.90 o 
  12   4   2       16.62       21.75      4.17 o 
  13   4   2       15.99       17.30      2.18 o 
  14   4   2       47.18       50.48      3.16 o 
  15   4   2       20.00       20.99      5.77 o 
  16   4   2        8.40       11.51      2.30 o 
 -14   5   2        2.49        3.38      1.85 o 
 -13   5   2       17.85       16.40      3.54 o 
 -12   5   2        0.02        0.31      1.51 o 
 -11   5   2        1.98        4.45      2.12 o 
 -10   5   2       11.22       14.63      3.30 o 
  -9   5   2       11.62        8.73      2.40 o 
  -8   5   2       34.85       37.84      5.21 o 
  -7   5   2      126.67      122.15      4.12 o 
  -6   5   2      100.30      103.09      3.07 o 
  -5   5   2      154.63      148.30      2.97 o 
  -4   5   2       11.82       12.64      0.99 o 
  -3   5   2        6.03        4.73      0.65 o 
  -2   5   2       14.35       15.34      1.28 o 
  -1   5   2       13.55       15.74      1.47 o 
   0   5   2      136.88      149.00      3.92 o 
   1   5   2       53.12       65.19      3.61 o 
   2   5   2        2.85        2.32      0.69 o 
   3   5   2      103.02      101.52      4.71 o 
   4   5   2       42.38       43.54      3.19 o 
   5   5   2       61.51       62.34      3.89 o 
   6   5   2       76.85       75.12      5.77 o 
   7   5   2        8.84        8.08      2.13 o 
   8   5   2       10.47        7.70      2.07 o 
   9   5   2      209.89      196.82     10.35 o 
  10   5   2        5.31        8.84      2.72 o 
  11   5   2        7.06        7.16      2.30 o 
  12   5   2       37.28       28.25      4.28 o 
  -7   6   2        3.36        3.06      1.16 o 
  -6   6   2        0.06        0.36      1.24 o 
  -5   6   2        0.68        1.30      2.95 o 
  -4   6   2        1.06        0.80      2.22 o 
  -3   6   2        2.77        3.41      1.31 o 
  -2   6   2        4.83        4.56      1.87 o 
  -1   6   2       85.81       94.75      7.50 o 
   0   6   2        5.84        8.39      1.73 o 
   1   6   2       15.23       16.65      1.81 o 
   2   6   2        6.32        6.24      1.26 o 
   3   6   2        0.02        0.00      1.35 o 
   4   6   2       37.86       35.99      4.87 o 
   5   6   2        2.34        3.47      1.96 o 
   6   6   2        1.51        0.00      1.17 o 
 -22   1   3      103.66      114.95      5.46 o 
 -21   1   3       25.29       27.23      2.54 o 
 -20   1   3        5.71        6.88      1.36 o 
 -19   1   3        0.08        0.06      0.49 o 
 -18   1   3       19.91       20.62      1.68 o 
 -17   1   3        2.36        2.08      0.64 o 
 -16   1   3       13.98       11.99      1.22 o 
 -15   1   3        0.05        0.41      0.45 o 
 -14   1   3        2.26        0.98      0.39 o 
 -13   1   3       16.80       16.99      1.08 o 
 -12   1   3      545.35      602.89      5.46 o 
 -11   1   3        4.77        4.24      0.47 o 
 -10   1   3       49.30       35.35      1.68 o 
  -9   1   3      153.90      165.55      4.12 o 
  -8   1   3       40.82       37.18      1.42 o 
  -7   1   3      366.94      360.01      4.07 o 
  -6   1   3     1258.85     1250.35      9.73 o 
  -5   1   3      658.29      623.26      3.63 o 
  -4   1   3     3941.09     3906.41     11.14 o 
  -3   1   3      648.33      672.86      4.12 o 
  -2   1   3     2146.59     2167.95      9.07 o 
  -1   1   3        0.07        4.67      0.63 o 
   0   1   3      442.41      408.40      3.03 o 
   1   1   3       52.43       43.31      1.11 o 
   2   1   3      307.55      265.82      3.05 o 
   3   1   3      324.07      328.16      3.55 o 
   4   1   3      396.60      408.91      3.79 o 
   5   1   3       56.50       59.32      1.44 o 
   6   1   3      297.93      332.75      3.78 o 
   7   1   3      394.59      395.69      4.30 o 
   8   1   3      191.62      202.36      3.44 o 
   9   1   3       25.10       23.30      1.16 o 
  10   1   3       54.14       48.04      1.80 o 
  11   1   3      158.77      153.46      3.60 o 
  12   1   3      511.29      520.56      6.73 o 
  13   1   3      130.08      122.05      3.86 o 
  14   1   3        1.32        1.44      0.73 o 
  15   1   3       79.85       81.24      3.36 o 
  16   1   3       28.62       28.27      2.08 o 
  17   1   3       11.68       15.31      1.44 o 
  18   1   3       16.57       18.38      1.61 o 
  19   1   3        1.81        3.00      0.94 o 
 -21   2   3       13.52       13.43      3.83 o 
 -20   2   3       48.38       48.90      6.33 o 
 -19   2   3       14.56       11.98      3.19 o 
 -18   2   3        9.23        4.74      2.00 o 
 -17   2   3        0.94        0.53      0.71 o 
 -16   2   3        0.00        0.00      0.49 o 
 -15   2   3        2.19        1.17      0.44 o 
 -14   2   3       32.61       28.96      1.73 o 
 -13   2   3       30.42       28.55      1.67 o 
 -12   2   3      141.30      128.36      3.40 o 
 -11   2   3       66.12       51.82      2.11 o 
 -10   2   3       31.07       32.08      1.53 o 
  -9   2   3       16.38       16.38      1.19 o 
  -8   2   3        8.32        6.13      0.75 o 
  -7   2   3        0.02        0.00      0.41 o 
  -6   2   3      633.29      596.84      6.24 o 
  -5   2   3       16.36       19.83      0.76 o 
  -4   2   3     1609.80     1628.94      9.24 o 
  -3   2   3      483.78      537.01     13.38 o 
  -2   2   3      101.54      145.59      2.72 o 
  -1   2   3      172.35      191.99      4.84 o 
   0   2   3        0.93        0.55      0.21 o 
   1   2   3       10.29       10.86      0.59 o 
   2   2   3       87.21       88.26      1.65 o 
   3   2   3        2.39        3.15      0.35 o 
   4   2   3       19.97       27.37      1.01 o 
   5   2   3      227.58      220.23      2.92 o 
   6   2   3      242.54      265.05      3.31 o 
   7   2   3      114.78      119.62      2.53 o 
   8   2   3       62.67       67.97      1.97 o 
   9   2   3        5.74        5.03      0.61 o 
  10   2   3        6.70        4.29      0.78 o 
  11   2   3       98.86       87.14      2.65 o 
  12   2   3      262.62      267.86      5.40 o 
  13   2   3      111.94      109.39      3.57 o 
  14   2   3        1.19        0.10      0.75 o 
  15   2   3      105.89       97.53      3.57 o 
  16   2   3        0.35        1.52      0.71 o 
  17   2   3        1.13        0.92      0.74 o 
  18   2   3        4.66        7.95      1.43 o 
  19   2   3        2.71        3.61      2.36 o 
 -20   3   3        2.48        5.67      2.93 o 
 -19   3   3       12.00       11.13      3.28 o 
 -18   3   3       17.93       12.28      3.18 o 
 -17   3   3       35.98       36.02      5.32 o 
 -16   3   3       12.93        9.27      2.78 o 
 -15   3   3        1.62        1.92      1.23 o 
 -14   3   3        1.86        2.60      0.82 o 
 -13   3   3        1.10        0.10      0.75 o 
 -12   3   3       16.99       14.76      1.63 o 
 -11   3   3       91.83       81.97      6.80 o 
 -10   3   3       74.85       67.70      3.06 o 
  -9   3   3       98.43       90.53      4.92 o 
  -8   3   3       55.35       51.04      2.41 o 
  -7   3   3       86.90       77.19      1.48 o 
  -6   3   3      374.79      368.77      4.96 o 
  -5   3   3       32.90       34.20      1.69 o 
  -4   3   3      114.33      114.79      3.46 o 
  -3   3   3      147.74      166.65      4.93 o 
  -2   3   3      360.47      396.43      6.25 o 
  -1   3   3      263.89      289.96      3.80 o 
   0   3   3      301.10      331.92      3.75 o 
   1   3   3        7.26        9.21      0.75 o 
   2   3   3      130.64      142.26      2.58 o 
   3   3   3        4.82        3.68      0.49 o 
   4   3   3       23.54       26.79      1.28 o 
   5   3   3       20.26       17.52      1.07 o 
   6   3   3       19.64       16.07      0.96 o 
   7   3   3       39.78       38.29      1.48 o 
   8   3   3        4.02        2.58      0.63 o 
   9   3   3      148.91      151.58      4.08 o 
  10   3   3       45.49       48.13      1.85 o 
  11   3   3       15.55       11.56      1.11 o 
  12   3   3       86.91       80.22      2.75 o 
  13   3   3        7.20        5.62      0.77 o 
  14   3   3        2.19        3.25      1.08 o 
  15   3   3       71.61       67.87      3.81 o 
  16   3   3       10.53       14.33      1.85 o 
  17   3   3        0.74        1.85      0.92 o 
 -17   4   3        0.12        0.28      1.21 o 
 -16   4   3        4.62        7.03      2.55 o 
 -15   4   3        0.26        0.31      1.27 o 
 -14   4   3       32.01       33.01      4.92 o 
 -13   4   3       26.42       25.61      4.38 o 
 -12   4   3       40.14       51.23      5.84 o 
 -11   4   3       71.61       66.67      3.42 o 
 -10   4   3       59.43       56.91      2.70 o 
  -9   4   3      295.43      268.85     10.31 o 
  -8   4   3       17.48       13.72      1.62 o 
  -7   4   3      345.38      302.86      8.47 o 
  -6   4   3      117.35      114.73      4.54 o 
  -5   4   3        3.93        3.58      0.51 o 
  -4   4   3        0.39        0.47      0.63 o 
  -3   4   3       12.86       12.95      0.92 o 
  -2   4   3       28.93       28.70      1.57 o 
  -1   4   3        0.76        0.80      0.49 o 
   0   4   3       22.80       22.68      1.26 o 
   1   4   3        3.05        3.02      0.58 o 
   2   4   3       94.70      101.38      3.21 o 
   3   4   3        1.17        0.58      0.81 o 
   4   4   3        4.50        4.01      0.87 o 
   5   4   3       22.50       21.99      1.44 o 
   6   4   3       39.55       39.45      1.91 o 
   7   4   3      306.70      298.79      6.58 o 
   8   4   3        0.07        1.40      1.05 o 
   9   4   3       46.63       52.72      3.19 o 
  10   4   3      345.49      345.17      9.53 o 
  11   4   3        2.18        4.54      1.42 o 
  12   4   3        2.17        2.63      1.06 o 
  13   4   3       13.93       13.07      2.05 o 
  14   4   3        0.01        0.00      0.76 o 
  15   4   3        1.72        0.00      1.94 o 
 -14   5   3        8.51        5.00      2.14 o 
 -13   5   3       14.59       16.19      3.83 o 
 -12   5   3       15.04       15.86      3.66 o 
 -11   5   3        5.51        4.78      1.73 o 
 -10   5   3        0.55        0.39      1.41 o 
  -9   5   3        0.23        0.48      1.13 o 
  -8   5   3       38.84       41.07      3.84 o 
  -7   5   3        7.21        6.40      1.75 o 
  -6   5   3        1.12        2.50      1.32 o 
  -5   5   3        2.44        2.19      0.70 o 
  -4   5   3        4.42        3.41      0.48 o 
  -3   5   3       28.11       28.57      2.49 o 
  -2   5   3        5.54        4.33      0.64 o 
  -1   5   3        0.47        1.17      0.48 o 
   0   5   3        1.12        1.90      0.47 o 
   1   5   3        4.69        4.78      0.70 o 
   2   5   3       12.50       14.16      1.47 o 
   3   5   3        1.80        2.87      0.75 o 
   4   5   3       36.84       37.89      2.91 o 
   5   5   3        1.13        1.33      1.14 o 
   6   5   3       10.40        9.38      2.16 o 
   7   5   3        2.02        1.07      0.93 o 
   8   5   3       27.10       29.07      3.86 o 
   9   5   3        9.80        9.92      2.33 o 
  10   5   3        5.69        5.03      1.51 o 
  11   5   3        0.02        2.27      1.41 o 
  -7   6   3        4.28        8.56      2.38 o 
  -6   6   3        5.54        6.79      3.45 o 
  -5   6   3        0.03        0.81      2.60 o 
  -4   6   3       52.71       65.56      6.04 o 
  -3   6   3       21.59       27.73      4.46 o 
  -2   6   3        7.49        8.15      2.89 o 
  -1   6   3       46.23       51.79      5.99 o 
   0   6   3       27.40       29.58      2.90 o 
   1   6   3       36.94       37.64      2.67 o 
   2   6   3        0.00        0.82      1.04 o 
   3   6   3        0.17        2.05      1.20 o 
   4   6   3        4.85        1.85      1.04 o 
 -22   0   4        3.20        3.72      2.05 o 
 -21   0   4       23.35       26.49      2.75 o 
 -20   0   4       48.30       49.28      3.45 o 
 -19   0   4        9.83       11.53      1.70 o 
 -18   0   4       23.28       22.01      2.24 o 
 -17   0   4       14.86       12.25      2.69 o 
 -16   0   4        0.10        0.92      1.53 o 
 -15   0   4        0.04        4.37      2.01 o 
 -14   0   4      603.11      652.81     11.48 o 
 -13   0   4       79.72       89.80      4.18 o 
 -12   0   4       49.25       57.30      2.43 o 
 -11   0   4      871.67      858.13     17.27 o 
 -10   0   4       32.26       27.45      1.59 o 
  -9   0   4      338.55      338.03      5.98 o 
  -8   0   4        6.31        5.17      0.68 o 
  -7   0   4      192.52      193.46      3.85 o 
  -6   0   4        0.64        1.69      0.39 o 
  -5   0   4      151.39      144.86      3.03 o 
  -4   0   4        4.49        5.06      0.55 o 
  -3   0   4      333.54      331.94      4.87 o 
  -2   0   4      161.08      159.78      2.77 o 
  -1   0   4      483.76      494.94      6.08 o 
   0   0   4     1387.00     1349.84     13.05 o 
   1   0   4      266.66      273.22      6.03 o 
   2   0   4      532.93      580.65     12.58 o 
   3   0   4     3643.99     3734.68     39.71 o 
   4   0   4     3267.47     3434.33     18.04 o 
   5   0   4      141.15      197.04      4.72 o 
   6   0   4     1169.86     1190.65     11.86 o 
   7   0   4        4.99        4.56      0.78 o 
   8   0   4       49.89       40.81      2.06 o 
   9   0   4      218.22      197.10      7.01 o 
  10   0   4      109.44      103.66      7.44 o 
  11   0   4       77.26       73.30      4.33 o 
  12   0   4      184.98      170.10      6.60 o 
  13   0   4      467.17      455.01     11.58 o 
  14   0   4       71.05       66.85      4.47 o 
  15   0   4       18.44       18.34      2.47 o 
  16   0   4        0.59        0.00      0.98 o 
  17   0   4        7.56        7.27      1.79 o 
  18   0   4        3.13        1.22      1.59 o 
  19   0   4       42.08       56.90      4.42 o 
 -22   1   4       30.02       28.62      2.48 o 
 -21   1   4       14.06       13.89      1.79 o 
 -20   1   4       38.22       42.29      3.81 o 
 -19   1   4        4.12        2.59      1.12 o 
 -18   1   4        2.65        2.60      0.77 o 
 -17   1   4        2.12        1.30      0.52 o 
 -16   1   4       19.73       19.60      1.08 o 
 -15   1   4        7.47        5.98      0.55 o 
 -14   1   4        9.78        7.96      0.60 o 
 -13   1   4        3.94        4.50      0.48 o 
 -12   1   4       24.89       23.78      0.83 o 
 -11   1   4        3.23        3.49      0.38 o 
 -10   1   4       70.32       52.83      2.44 o 
  -9   1   4       92.12       97.04      2.58 o 
  -8   1   4      409.11      371.39      5.38 o 
  -7   1   4      140.05      128.55      2.11 o 
  -6   1   4     2133.13     2109.76      9.39 o 
  -5   1   4      249.50      255.04      2.39 o 
  -4   1   4      173.65      175.72      2.01 o 
  -3   1   4      288.34      326.96      3.40 o 
  -2   1   4        8.56       11.40      0.71 o 
  -1   1   4       35.85       34.78      1.15 o 
   0   1   4      546.70      537.07      3.96 o 
   1   1   4       62.34       53.34      1.39 o 
   2   1   4      241.79      239.37      3.02 o 
   3   1   4       48.98       46.24      1.51 o 
   4   1   4        6.48        3.54      0.52 o 
   5   1   4        2.29        3.21      0.48 o 
   6   1   4      143.22      137.65      2.64 o 
   7   1   4       55.10       42.89      1.68 o 
   8   1   4       21.13       21.11      1.14 o 
   9   1   4      302.81      262.61      4.30 o 
  10   1   4      720.91      730.74      9.12 o 
  11   1   4      125.64      124.68      3.95 o 
  12   1   4        9.62        8.69      1.18 o 
  13   1   4        6.79        5.05      1.04 o 
  14   1   4      102.21      100.36      3.83 o 
  15   1   4      154.48      156.26      4.91 o 
  16   1   4        0.82        1.67      0.83 o 
  17   1   4        0.13        0.96      0.79 o 
  18   1   4       13.01       17.12      1.76 o 
 -21   2   4        1.78        1.54      1.84 o 
 -20   2   4       35.44       37.09      5.64 o 
 -19   2   4       15.91       11.64      3.08 o 
 -18   2   4        7.12        8.39      1.46 o 
 -17   2   4        0.47        0.64      0.70 o 
 -16   2   4       19.17       21.23      1.44 o 
 -15   2   4       87.83       95.63      2.87 o 
 -14   2   4       86.53       96.06      2.81 o 
 -13   2   4      150.71      154.31      3.46 o 
 -12   2   4        1.96        2.35      0.67 o 
 -11   2   4      154.22      154.24      3.17 o 
 -10   2   4      245.65      252.97      4.30 o 
  -9   2   4      105.85       89.71      2.09 o 
  -8   2   4     1004.18      949.24     20.00 o 
  -7   2   4      146.43      140.09      2.54 o 
  -6   2   4     3063.26     2977.09     27.67 o 
  -5   2   4      216.54      260.41      3.50 o 
  -4   2   4     1865.96     1950.81     10.64 o 
  -3   2   4      262.21      306.09      4.65 o 
  -2   2   4       18.24       19.82      1.17 o 
  -1   2   4      301.95      301.99      3.72 o 
   0   2   4      671.42      720.88      5.40 o 
   1   2   4       56.53       62.09      1.69 o 
   2   2   4      154.73      135.91      2.26 o 
   3   2   4      214.77      224.60      2.89 o 
   4   2   4       64.32       62.37      1.58 o 
   5   2   4       22.41       23.83      1.03 o 
   6   2   4       11.23       13.01      0.80 o 
   7   2   4       72.60       75.24      1.88 o 
   8   2   4      363.70      343.75      4.50 o 
   9   2   4       34.57       35.74      1.80 o 
  10   2   4      375.57      368.80      6.39 o 
  11   2   4      405.63      403.43      6.29 o 
  12   2   4        2.37        3.08      0.72 o 
  13   2   4       65.72       57.79      2.55 o 
  14   2   4       11.49       14.72      1.35 o 
  15   2   4        0.00        1.14      0.63 o 
  16   2   4       76.86       81.61      3.22 o 
  17   2   4        1.05        0.07      0.97 o 
  18   2   4        7.30       11.22      1.53 o 
 -19   3   4        5.48        6.53      2.48 o 
 -18   3   4        1.68        0.02      1.33 o 
 -17   3   4        3.47        5.42      2.44 o 
 -16   3   4       84.56       89.31      8.05 o 
 -15   3   4       35.11       29.03      2.36 o 
 -14   3   4       52.35       48.87      1.90 o 
 -13   3   4       26.96       22.32      1.86 o 
 -12   3   4        5.00        5.18      0.68 o 
 -11   3   4      280.26      268.15      4.56 o 
 -10   3   4      119.18      116.00      3.05 o 
  -9   3   4      171.87      164.96      4.90 o 
  -8   3   4       54.92       59.19      2.79 o 
  -7   3   4        3.79        3.51      0.69 o 
  -6   3   4      228.56      235.61      3.91 o 
  -5   3   4       10.35        7.30      0.80 o 
  -4   3   4       57.97       56.97      2.36 o 
  -3   3   4       99.28      111.98      3.06 o 
  -2   3   4       16.97       20.55      1.29 o 
  -1   3   4      125.89      136.10      2.85 o 
   0   3   4      378.68      388.74      4.49 o 
   1   3   4       13.67       13.68      0.78 o 
   2   3   4        0.13        0.48      0.29 o 
   3   3   4      126.06      129.77      2.49 o 
   4   3   4      333.76      316.46      3.98 o 
   5   3   4      505.29      516.93      5.63 o 
   6   3   4      167.66      163.03      3.26 o 
   7   3   4      157.99      153.07      3.28 o 
   8   3   4      112.83      112.42      3.26 o 
   9   3   4        5.71        4.52      0.70 o 
  10   3   4       16.55       16.22      1.35 o 
  11   3   4       46.39       46.79      2.14 o 
  12   3   4       12.86       12.14      1.17 o 
  13   3   4       37.69       36.94      1.96 o 
  14   3   4        2.36        3.37      0.98 o 
  15   3   4       28.56       33.67      3.13 o 
  16   3   4       21.01       28.09      2.32 o 
 -17   4   4       19.09       23.08      4.48 o 
 -16   4   4       17.00       20.92      4.25 o 
 -15   4   4       26.08       30.52      4.86 o 
 -14   4   4        6.85        6.02      2.23 o 
 -13   4   4        5.44        7.83      2.72 o 
 -12   4   4       13.33       13.40      3.40 o 
 -11   4   4       17.86       14.09      3.46 o 
 -10   4   4        5.72        3.52      1.27 o 
  -9   4   4      106.92      113.01      6.04 o 
  -8   4   4       15.38       12.96      0.75 o 
  -7   4   4        1.09        0.45      0.34 o 
  -6   4   4        1.01        0.00      0.61 o 
  -5   4   4       19.93       19.28      2.17 o 
  -4   4   4       62.82       63.32      2.54 o 
  -3   4   4       39.46       38.31      2.31 o 
  -2   4   4       46.52       44.22      2.36 o 
  -1   4   4       55.69       52.76      1.75 o 
   0   4   4        0.81        0.54      0.40 o 
   1   4   4        7.11        8.71      0.79 o 
   2   4   4      107.35      103.49      2.99 o 
   3   4   4       52.80       49.26      2.15 o 
   4   4   4       64.10       58.69      2.06 o 
   5   4   4       95.10      102.76      2.78 o 
   6   4   4       20.46       21.07      1.23 o 
   7   4   4      115.52      106.02      2.71 o 
   8   4   4        0.53        1.68      0.87 o 
   9   4   4       29.14       28.94      2.52 o 
  10   4   4       31.79       28.12      2.12 o 
  11   4   4        0.51        2.07      0.80 o 
  12   4   4        8.48        9.58      1.36 o 
  13   4   4       12.91       14.69      1.64 o 
  14   4   4        1.73        4.56      1.17 o 
 -13   5   4        1.06        0.00      1.39 o 
 -12   5   4        0.06        1.26      1.31 o 
 -11   5   4       18.54       21.00      3.12 o 
 -10   5   4        6.75        3.80      1.33 o 
  -9   5   4        4.35        2.70      1.29 o 
  -8   5   4        8.20        7.02      3.02 o 
  -7   5   4        8.79        9.66      1.29 o 
  -6   5   4       38.27       40.49      2.00 o 
  -5   5   4        9.75       10.48      1.23 o 
  -4   5   4       12.11       12.03      1.22 o 
  -3   5   4        0.92        1.44      1.07 o 
  -2   5   4        0.03        0.48      0.88 o 
  -1   5   4       25.50       25.32      3.43 o 
   0   5   4        1.62        2.86      0.57 o 
   1   5   4       14.42       15.47      1.33 o 
   2   5   4        0.26        1.71      0.63 o 
   3   5   4       42.46       41.74      2.21 o 
   4   5   4       17.60       17.71      1.54 o 
   5   5   4       22.15       22.96      2.06 o 
   6   5   4       16.00       15.66      1.81 o 
   7   5   4        5.44        4.91      1.43 o 
   8   5   4       37.66       33.21      2.72 o 
   9   5   4        4.02        1.57      0.89 o 
  10   5   4       11.87       18.05      2.11 o 
  -4   6   4        9.49       11.86      3.16 o 
  -3   6   4        3.04        0.71      1.49 o 
  -2   6   4        4.22        2.80      1.07 o 
  -1   6   4        9.20       11.38      2.05 o 
   0   6   4       15.46       18.02      1.93 o 
   1   6   4        3.50        3.75      1.64 o 
 -22   1   5       44.88       46.73      4.10 o 
 -21   1   5        0.33        0.00      1.11 o 
 -20   1   5        4.41        3.56      1.37 o 
 -19   1   5        3.71        2.42      0.93 o 
 -18   1   5        2.89        3.02      0.77 o 
 -17   1   5       19.88       19.32      1.04 o 
 -16   1   5      119.75      117.82      2.75 o 
 -15   1   5        0.05        0.00      0.27 o 
 -14   1   5      100.08       94.99      2.05 o 
 -13   1   5        3.32        2.78      0.40 o 
 -12   1   5       78.84       76.45      1.83 o 
 -11   1   5       18.91       19.54      0.92 o 
 -10   1   5       55.85       58.67      1.66 o 
  -9   1   5       12.99       12.99      1.15 o 
  -8   1   5      349.46      363.57      4.06 o 
  -7   1   5       37.36       44.82      1.27 o 
  -6   1   5      235.45      246.77      2.69 o 
  -5   1   5      841.22      865.62      5.45 o 
  -4   1   5       92.80       90.16      1.88 o 
  -3   1   5       87.93       86.67      2.00 o 
  -2   1   5      202.84      232.47      3.91 o 
  -1   1   5       32.21       37.58      1.40 o 
   0   1   5      159.64      180.63      2.84 o 
   1   1   5      478.52      472.97      4.55 o 
   2   1   5     1220.72     1272.46      7.73 o 
   3   1   5       64.69       79.61      1.99 o 
   4   1   5      202.59      191.59      3.17 o 
   5   1   5        0.99        1.00      0.36 o 
   6   1   5        2.29        0.97      0.38 o 
   7   1   5       19.07       19.26      1.36 o 
   8   1   5      103.52      108.79      3.19 o 
   9   1   5      225.22      214.91      5.20 o 
  10   1   5       43.89       41.88      2.42 o 
  11   1   5      277.51      255.43      5.87 o 
  12   1   5       19.01       18.77      1.72 o 
  13   1   5        8.89        4.93      1.04 o 
  14   1   5        8.11        6.36      1.22 o 
  15   1   5        2.49        1.47      0.76 o 
  16   1   5        2.85        1.41      0.90 o 
  17   1   5        0.85        3.33      0.92 o 
 -21   2   5        9.96       11.73      2.11 o 
 -20   2   5        0.14        0.18      0.89 o 
 -19   2   5        0.28        0.00      0.99 o 
 -18   2   5        4.15        2.54      1.02 o 
 -17   2   5        3.56        2.62      0.98 o 
 -16   2   5        0.46        0.00      0.43 o 
 -15   2   5       11.62        8.88      0.91 o 
 -14   2   5        2.43        2.93      0.69 o 
 -13   2   5      192.23      198.79      3.89 o 
 -12   2   5       74.38       69.05      2.39 o 
 -11   2   5        1.44        1.64      0.46 o 
 -10   2   5        0.09        0.35      0.38 o 
  -9   2   5       47.87       47.23      1.73 o 
  -8   2   5      767.48      738.83      8.19 o 
  -7   2   5       20.53       23.24      1.27 o 
  -6   2   5       72.39       84.70      1.91 o 
  -5   2   5      290.98      304.69      3.90 o 
  -4   2   5        7.78       10.35      0.82 o 
  -3   2   5        2.10        1.27      0.44 o 
  -2   2   5        7.50        5.48      0.43 o 
  -1   2   5       18.27       20.97      0.93 o 
   0   2   5       23.89       25.60      1.14 o 
   1   2   5       10.04       12.44      0.80 o 
   2   2   5       28.56       39.45      1.33 o 
   3   2   5      140.68      135.98      2.50 o 
   4   2   5        5.35        4.38      0.56 o 
   5   2   5      206.49      209.62      3.71 o 
   6   2   5        3.13        4.63      0.66 o 
   7   2   5       13.05       15.06      1.11 o 
   8   2   5       48.47       51.44      2.55 o 
   9   2   5      226.56      226.67      5.32 o 
  10   2   5      118.21      125.30      4.07 o 
  11   2   5       56.63       42.27      2.43 o 
  12   2   5       65.30       73.31      3.27 o 
  13   2   5       27.20       26.39      2.04 o 
  14   2   5        0.02        0.40      0.77 o 
  15   2   5        0.29        0.14      0.67 o 
  16   2   5        0.21        0.59      1.03 o 
 -19   3   5        8.24       11.98      3.34 o 
 -18   3   5        0.43        0.00      1.90 o 
 -17   3   5        0.00        0.00      1.79 o 
 -16   3   5        5.04        7.24      2.86 o 
 -15   3   5        1.98        5.20      2.34 o 
 -14   3   5        1.05        1.95      1.53 o 
 -13   3   5      154.66      135.71      3.27 o 
 -12   3   5       43.17       41.48      4.09 o 
 -11   3   5      287.66      259.92      5.91 o 
 -10   3   5      264.57      254.57      9.82 o 
  -9   3   5        1.39        1.07      0.69 o 
  -8   3   5      515.13      497.40      8.44 o 
  -7   3   5       66.75       66.27      2.12 o 
  -6   3   5        2.29        2.80      0.96 o 
  -5   3   5       78.74       84.55      2.96 o 
  -4   3   5        0.10        0.33      0.53 o 
  -3   3   5        0.44        1.75      0.60 o 
  -2   3   5       38.03       34.78      1.64 o 
  -1   3   5        0.16        0.00      0.41 o 
   0   3   5        4.80        8.68      0.76 o 
   1   3   5        1.83        1.14      0.43 o 
   2   3   5      109.55       99.80      2.68 o 
   3   3   5      101.37      105.56      2.84 o 
   4   3   5       17.42       18.85      1.30 o 
   5   3   5      285.33      281.00      4.34 o 
   6   3   5      170.12      170.88      3.46 o 
   7   3   5        0.91        1.41      0.71 o 
   8   3   5      426.21      431.99      5.66 o 
   9   3   5      224.07      225.07      4.81 o 
  10   3   5        8.85        8.64      1.04 o 
  11   3   5        1.42        0.55      0.49 o 
  12   3   5        4.65        3.01      0.78 o 
  13   3   5        0.01        1.72      0.68 o 
  14   3   5       24.74       30.88      2.44 o 
  15   3   5        2.07        5.09      1.14 o 
 -16   4   5        6.00        7.95      3.20 o 
 -15   4   5        1.13        2.29      1.50 o 
 -14   4   5        5.30        5.37      2.78 o 
 -13   4   5       40.28       49.34      6.09 o 
 -12   4   5       12.93       18.83      2.79 o 
 -11   4   5       39.74       42.54      3.97 o 
 -10   4   5       17.28       21.26      2.83 o 
  -9   4   5       32.80       25.93      3.11 o 
  -8   4   5       69.76       60.85      2.73 o 
  -7   4   5       41.12       36.16      1.79 o 
  -6   4   5       27.91       25.10      1.57 o 
  -5   4   5        4.95        4.74      1.32 o 
  -4   4   5        0.95        1.64      0.70 o 
  -3   4   5        2.08        2.79      1.37 o 
  -2   4   5       78.97       78.04      4.05 o 
  -1   4   5       17.89       16.88      1.30 o 
   0   4   5        0.07        0.99      0.52 o 
   1   4   5       55.19       55.33      2.35 o 
   2   4   5       75.87       72.92      3.10 o 
   3   4   5       26.53       26.69      1.38 o 
   4   4   5        0.00        0.15      0.40 o 
   5   4   5      105.55      100.15      2.64 o 
   6   4   5       13.45       13.18      1.43 o 
   7   4   5        0.42        0.02      0.56 o 
   8   4   5        6.12        5.81      1.00 o 
   9   4   5        8.62        6.04      0.98 o 
  10   4   5       12.95       13.37      1.53 o 
  11   4   5       19.70       19.57      1.93 o 
  12   4   5        3.52        5.50      1.34 o 
 -12   5   5       15.84       18.55      2.99 o 
 -11   5   5       22.21       27.50      3.53 o 
 -10   5   5        6.49        9.41      2.07 o 
  -9   5   5        9.14        8.77      2.20 o 
  -8   5   5        3.71        2.92      1.57 o 
  -7   5   5        0.15        1.13      1.21 o 
  -6   5   5        2.69        0.52      0.82 o 
  -5   5   5        3.53        3.00      0.73 o 
  -4   5   5       11.00       12.69      1.46 o 
  -3   5   5        5.98        6.23      1.19 o 
  -2   5   5       40.45       39.74      3.09 o 
  -1   5   5        3.54        3.35      1.22 o 
   0   5   5       49.56       43.50      2.60 o 
   1   5   5        0.05        0.68      0.77 o 
   2   5   5        8.68        6.22      1.19 o 
   3   5   5       18.79       17.43      1.79 o 
   4   5   5        0.93        1.14      1.85 o 
   5   5   5        0.96        2.65      1.55 o 
   6   5   5       59.25       62.43      4.89 o 
   7   5   5        0.18        0.99      1.68 o 
   8   5   5       12.84       12.68      2.43 o 
 -21   0   6        0.36        0.60      1.49 o 
 -20   0   6       11.69       11.87      2.93 o 
 -19   0   6        0.91        1.27      1.55 o 
 -18   0   6       26.99       26.25      4.02 o 
 -17   0   6       13.16       11.87      1.74 o 
 -16   0   6       95.14       95.42      4.02 o 
 -15   0   6        1.13        0.88      0.61 o 
 -14   0   6        6.23        7.23      1.26 o 
 -13   0   6       13.06       15.93      1.69 o 
 -12   0   6        2.09        2.19      0.74 o 
 -11   0   6        4.20        3.24      0.68 o 
 -10   0   6       80.64       80.49      2.94 o 
  -9   0   6       35.29       43.77      2.15 o 
  -8   0   6      109.95      115.19      2.88 o 
  -7   0   6     1101.39     1123.18      7.91 o 
  -6   0   6      225.78      219.87      3.49 o 
  -5   0   6       10.14        6.98      1.04 o 
  -4   0   6      465.26      464.70      7.33 o 
  -3   0   6      109.12      103.09      2.87 o 
  -2   0   6      160.45      149.04      3.36 o 
  -1   0   6      343.47      344.50      5.22 o 
   0   0   6      404.44      457.47      8.18 o 
   1   0   6      318.40      312.77      6.30 o 
   2   0   6       12.01       12.58      1.18 o 
   3   0   6       56.12       48.89      2.26 o 
   4   0   6       21.47       27.64      1.77 o 
   5   0   6       84.38       73.42      2.87 o 
   6   0   6       47.80       43.12      3.29 o 
   7   0   6        2.02        1.03      1.57 o 
   8   0   6       14.20       14.07      2.09 o 
   9   0   6       79.84       62.83      4.30 o 
  10   0   6       67.48       68.53      4.54 o 
  11   0   6      310.35      287.50      9.36 o 
  12   0   6       11.56        6.05      1.55 o 
  13   0   6        1.94        3.33      1.53 o 
  14   0   6        6.29        9.32      2.04 o 
  15   0   6       21.93       29.06      3.39 o 
  16   0   6        4.52        1.58      1.99 o 
 -21   1   6        0.51        0.51      1.10 o 
 -20   1   6        1.61        2.42      1.27 o 
 -19   1   6       10.04       11.12      1.97 o 
 -18   1   6       15.87       14.27      2.14 o 
 -17   1   6        6.30        6.22      0.85 o 
 -16   1   6        0.00        0.02      0.28 o 
 -15   1   6      231.50      233.82      3.52 o 
 -14   1   6       38.11       38.94      1.47 o 
 -13   1   6        6.32        6.09      0.64 o 
 -12   1   6        0.43        0.60      0.28 o 
 -11   1   6        2.91        2.86      0.46 o 
 -10   1   6       31.12       26.85      1.25 o 
  -9   1   6       28.43       30.95      1.31 o 
  -8   1   6      114.98      116.57      1.93 o 
  -7   1   6      115.28      122.14      2.00 o 
  -6   1   6      119.23      121.20      2.09 o 
  -5   1   6       31.38       29.03      1.17 o 
  -4   1   6      260.06      274.43      4.51 o 
  -3   1   6        9.23       12.92      0.86 o 
  -2   1   6        0.69        3.04      0.59 o 
  -1   1   6      525.15      557.50      5.10 o 
   0   1   6      322.79      331.85      3.71 o 
   1   1   6       88.74       90.71      1.85 o 
   2   1   6       79.85       73.74      1.80 o 
   3   1   6       41.43       42.95      1.41 o 
   4   1   6      111.31      110.53      2.81 o 
   5   1   6      118.43      112.10      2.90 o 
   6   1   6        7.66        6.79      0.78 o 
   7   1   6       62.64       63.21      2.88 o 
   8   1   6      166.53      161.75      4.69 o 
   9   1   6        9.20       16.01      1.58 o 
  10   1   6        4.59        2.55      1.07 o 
  11   1   6       39.86       33.15      2.29 o 
  12   1   6       42.35       39.49      2.56 o 
  13   1   6        1.23        2.12      0.78 o 
  14   1   6        0.34        3.33      1.01 o 
  15   1   6        2.07        3.89      1.05 o 
  16   1   6        5.88        8.06      1.34 o 
 -20   2   6        5.72        7.26      2.36 o 
 -19   2   6        9.29        6.38      1.48 o 
 -18   2   6        7.69        5.90      1.42 o 
 -17   2   6        1.56        0.02      0.76 o 
 -16   2   6       59.60       64.13      2.42 o 
 -15   2   6      126.68      127.89      3.33 o 
 -14   2   6      152.49      160.47      4.44 o 
 -13   2   6      209.57      215.98      4.96 o 
 -12   2   6      136.37      135.18      3.80 o 
 -11   2   6        4.28        6.05      0.92 o 
 -10   2   6      711.00      692.84      7.04 o 
  -9   2   6      103.54       95.23      4.93 o 
  -8   2   6        4.00        4.68      0.56 o 
  -7   2   6      228.92      232.16      6.62 o 
  -6   2   6       24.65       28.02      1.55 o 
  -5   2   6       39.47       39.19      1.54 o 
  -4   2   6        0.88        1.18      0.22 o 
  -3   2   6        0.37        0.46      0.30 o 
  -2   2   6       60.23       53.19      1.55 o 
  -1   2   6       57.98       60.95      1.75 o 
   0   2   6      667.33      643.84      6.12 o 
   1   2   6       12.92        9.73      0.85 o 
   2   2   6       58.14       62.23      2.05 o 
   3   2   6      584.43      574.84      6.23 o 
   4   2   6        1.89        3.68      0.59 o 
   5   2   6        3.10        3.02      0.63 o 
   6   2   6     1094.82     1090.29      9.04 o 
   7   2   6      470.03      459.39      8.88 o 
   8   2   6       65.85       62.17      2.92 o 
   9   2   6       91.59       82.08      3.44 o 
  10   2   6       50.22       48.02      2.69 o 
  11   2   6        0.01        0.49      0.64 o 
  12   2   6        2.96        1.77      0.73 o 
  13   2   6       77.80       82.52      3.71 o 
  14   2   6       14.01       12.76      1.56 o 
  15   2   6       49.61       56.36      3.89 o 
 -18   3   6        0.65        1.69      1.82 o 
 -17   3   6        0.76        2.52      1.93 o 
 -16   3   6        0.42        0.94      1.66 o 
 -15   3   6       21.68       27.32      4.63 o 
 -14   3   6       16.27       15.65      3.57 o 
 -13   3   6       57.96       59.23      3.33 o 
 -12   3   6        5.83        9.90      1.50 o 
 -11   3   6       60.77       56.34      2.93 o 
 -10   3   6      416.84      378.79     13.81 o 
  -9   3   6        6.34        5.78      1.28 o 
  -8   3   6        0.45        0.43      0.62 o 
  -7   3   6        5.89        5.98      0.72 o 
  -6   3   6      222.53      212.41      3.96 o 
  -5   3   6       40.68       37.38      2.19 o 
  -4   3   6      222.88      237.25      6.55 o 
  -3   3   6        4.99        4.47      1.16 o 
  -2   3   6        1.68        1.81      0.44 o 
  -1   3   6      138.77      138.09      4.75 o 
   0   3   6      120.05      109.88      2.84 o 
   1   3   6       19.78       21.67      1.26 o 
   2   3   6        4.01        5.91      0.81 o 
   3   3   6      564.16      543.98      6.70 o 
   4   3   6       14.20       16.74      1.29 o 
   5   3   6       42.66       39.90      1.92 o 
   6   3   6        0.07        1.05      1.16 o 
   7   3   6      125.80      134.54      4.43 o 
   8   3   6       43.09       43.87      2.54 o 
   9   3   6       21.61       18.46      1.95 o 
  10   3   6       47.29       52.12      2.86 o 
  11   3   6        2.08        1.63      1.02 o 
  12   3   6       23.87       20.81      1.88 o 
  13   3   6        2.85        5.52      1.35 o 
 -16   4   6        0.42        0.00      1.35 o 
 -15   4   6        0.03        0.00      2.14 o 
 -14   4   6        0.82        1.33      1.07 o 
 -13   4   6        2.92        2.15      2.87 o 
 -12   4   6        5.50        4.22      1.43 o 
 -11   4   6        2.60        1.69      1.14 o 
 -10   4   6       22.08       18.80      2.74 o 
  -9   4   6        5.12        4.14      1.00 o 
  -8   4   6        3.24        1.26      0.53 o 
  -7   4   6        1.14        1.17      0.47 o 
  -6   4   6        1.20        0.60      0.58 o 
  -5   4   6       23.78       18.97      1.55 o 
  -4   4   6       82.56       89.35      4.78 o 
  -3   4   6       12.74       11.93      1.72 o 
  -2   4   6       92.91       79.12      4.25 o 
  -1   4   6        1.54        1.29      0.59 o 
   0   4   6        2.87        1.73      0.64 o 
   1   4   6        7.47        6.70      1.79 o 
   2   4   6        6.40        7.52      1.67 o 
   3   4   6       10.50        9.17      1.41 o 
   4   4   6        4.07        3.56      0.91 o 
   5   4   6        4.11        5.02      1.33 o 
   6   4   6        0.27        0.00      0.84 o 
   7   4   6       30.29       30.09      2.71 o 
   8   4   6        0.50        0.86      0.98 o 
   9   4   6       23.49       22.12      2.38 o 
  10   4   6        6.93        7.73      1.93 o 
 -11   5   6        2.53        4.21      1.61 o 
 -10   5   6        7.20        7.22      4.57 o 
  -9   5   6        0.03        0.00      1.41 o 
  -8   5   6       14.60       19.08      3.02 o 
  -7   5   6        1.08        3.00      1.60 o 
  -6   5   6        0.00        0.18      1.21 o 
  -5   5   6        0.09        2.60      1.18 o 
  -4   5   6        1.15        0.96      0.64 o 
  -3   5   6        4.55        3.03      1.03 o 
  -2   5   6        0.06        0.30      1.08 o 
  -1   5   6        4.47        3.98      1.38 o 
   0   5   6        0.34        1.24      1.13 o 
   1   5   6        5.65        5.58      1.62 o 
   2   5   6        7.54        7.21      1.61 o 
   3   5   6        1.01        2.24      1.13 o 
   4   5   6        0.00        1.01      1.12 o 
   5   5   6        0.08        0.00      1.14 o 
   6   5   6        0.61        0.00      1.83 o 
 -20   1   7        1.42        0.31      0.95 o 
 -19   1   7       10.47       10.09      1.95 o 
 -18   1   7       75.20       76.24      4.72 o 
 -17   1   7       46.45       50.51      3.79 o 
 -16   1   7       33.20       40.44      3.29 o 
 -15   1   7       31.51       34.81      1.75 o 
 -14   1   7        1.78        2.06      0.49 o 
 -13   1   7        4.37        4.86      0.65 o 
 -12   1   7       42.69       41.50      1.75 o 
 -11   1   7        1.04        1.08      0.32 o 
 -10   1   7       23.33       21.25      0.99 o 
  -9   1   7      412.76      418.57      4.31 o 
  -8   1   7       77.23       78.65      1.89 o 
  -7   1   7        8.17        8.58      0.61 o 
  -6   1   7       60.24       62.87      1.74 o 
  -5   1   7        1.53        1.27      0.47 o 
  -4   1   7       16.89       20.15      1.18 o 
  -3   1   7       17.38       20.78      1.04 o 
  -2   1   7      152.26      163.09      2.60 o 
  -1   1   7      147.65      153.23      3.23 o 
   0   1   7       80.05       85.96      2.48 o 
   1   1   7      217.16      214.97      3.55 o 
   2   1   7       69.82       72.31      2.55 o 
   3   1   7       13.97       16.76      1.30 o 
   4   1   7      219.28      207.88      4.47 o 
   5   1   7       23.52       24.44      1.57 o 
   6   1   7        3.57        5.13      0.96 o 
   7   1   7       65.78       58.34      2.94 o 
   8   1   7       10.26       10.02      1.37 o 
   9   1   7      227.17      207.09      5.73 o 
  10   1   7        0.23        0.24      0.69 o 
  11   1   7       35.13       35.06      2.50 o 
  12   1   7        3.51        3.07      0.98 o 
  13   1   7        8.81        8.75      1.47 o 
  14   1   7        4.32        5.88      1.33 o 
 -19   2   7        1.35        0.00      1.71 o 
 -18   2   7        7.12        7.44      2.79 o 
 -17   2   7       76.26       74.30      4.24 o 
 -16   2   7       17.37       18.38      2.16 o 
 -15   2   7      108.84      119.52      4.98 o 
 -14   2   7        4.63        4.17      1.04 o 
 -13   2   7       15.25       15.65      1.41 o 
 -12   2   7        6.33        6.41      1.00 o 
 -11   2   7        0.17        0.30      0.58 o 
 -10   2   7       46.98       42.59      1.81 o 
  -9   2   7        7.29        6.38      0.78 o 
  -8   2   7       74.38       66.27      1.69 o 
  -7   2   7       23.13       22.09      0.99 o 
  -6   2   7       17.25       17.60      1.13 o 
  -5   2   7        5.14        5.40      0.48 o 
  -4   2   7        0.45        1.15      0.47 o 
  -3   2   7       14.16       11.91      1.12 o 
  -2   2   7        1.02        0.81      0.28 o 
  -1   2   7       69.41       74.18      2.29 o 
   0   2   7       22.04       22.57      1.60 o 
   1   2   7      611.12      609.49      9.09 o 
   2   2   7       24.49       26.77      1.61 o 
   3   2   7        3.18        3.83      0.82 o 
   4   2   7       76.73       77.36      2.75 o 
   5   2   7       21.91       24.53      1.89 o 
   6   2   7       58.66       58.67      2.94 o 
   7   2   7        7.84        6.40      1.06 o 
   8   2   7        1.20        1.20      0.75 o 
   9   2   7        2.04        2.55      0.81 o 
  10   2   7       13.28       15.13      1.67 o 
  11   2   7        1.72        3.24      1.12 o 
  12   2   7        0.44        0.00      0.85 o 
  13   2   7        0.04        2.28      0.90 o 
 -17   3   7        4.80        9.62      3.21 o 
 -16   3   7        9.16        8.18      2.86 o 
 -15   3   7       73.54       75.54      7.71 o 
 -14   3   7       19.30       15.89      2.61 o 
 -13   3   7        7.46        9.20      2.62 o 
 -12   3   7      198.84      174.19      5.34 o 
 -11   3   7       45.98       45.51      2.80 o 
 -10   3   7       42.59       40.71      2.64 o 
  -9   3   7        0.60        0.67      0.37 o 
  -8   3   7        0.02        0.59      0.37 o 
  -7   3   7        0.41        0.97      0.67 o 
  -6   3   7        1.33        1.51      0.88 o 
  -5   3   7        2.94        0.64      1.05 o 
  -4   3   7        9.48        9.29      1.44 o 
  -3   3   7        5.09        3.42      2.09 o 
  -2   3   7       74.86       68.31      3.38 o 
  -1   3   7       17.63       14.97      1.17 o 
   0   3   7        4.47        4.39      0.66 o 
   1   3   7      183.24      171.33      4.03 o 
   2   3   7        1.31        2.34      0.71 o 
   3   3   7        7.85        6.92      1.00 o 
   4   3   7      272.61      270.61      5.70 o 
   5   3   7      194.64      197.92      5.07 o 
   6   3   7       51.27       52.71      3.50 o 
   7   3   7       49.00       50.94      2.83 o 
   8   3   7        0.92        1.87      0.89 o 
   9   3   7        0.60        1.42      0.81 o 
  10   3   7        2.35        1.47      0.96 o 
  11   3   7        3.58        4.21      1.02 o 
 -14   4   7       10.97       10.29      2.29 o 
 -13   4   7        1.52        5.54      1.82 o 
 -12   4   7       77.87       74.40      5.64 o 
 -11   4   7       10.42       11.76      4.04 o 
 -10   4   7       59.11       61.46      5.04 o 
  -9   4   7        8.19        7.04      1.34 o 
  -8   4   7       38.82       37.14      2.78 o 
  -7   4   7        3.22        1.75      0.65 o 
  -6   4   7        6.13        6.26      1.06 o 
  -5   4   7        9.23        5.65      1.14 o 
  -4   4   7        3.95        3.43      1.05 o 
  -3   4   7        0.03        0.00      0.81 o 
  -2   4   7        8.85        7.13      1.46 o 
  -1   4   7       37.51       40.97      3.38 o 
   0   4   7       15.76       17.27      1.45 o 
   1   4   7       15.91       16.11      2.31 o 
   2   4   7       20.87       23.62      2.31 o 
   3   4   7        0.37        0.00      0.99 o 
   4   4   7       53.75       58.27      3.73 o 
   5   4   7       54.52       61.96      3.91 o 
   6   4   7       71.73       78.94      4.42 o 
   7   4   7        4.45        0.09      1.04 o 
   8   4   7        7.00        8.98      1.58 o 
  -8   5   7        1.04        0.73      0.98 o 
  -7   5   7        9.09        9.36      3.17 o 
  -6   5   7       16.56       15.59      3.71 o 
  -5   5   7        0.65        2.19      1.20 o 
  -4   5   7       21.33       13.52      2.29 o 
  -3   5   7        1.98        2.08      0.88 o 
  -2   5   7        2.12        1.62      0.84 o 
  -1   5   7        1.30        2.28      1.03 o 
   0   5   7        1.92        1.87      1.06 o 
   1   5   7        0.46        0.00      0.96 o 
   2   5   7       10.08       13.55      2.19 o 
 -20   0   8       38.02       36.18      4.76 o 
 -19   0   8       66.75       88.10      7.22 o 
 -18   0   8        1.85        4.00      2.00 o 
 -17   0   8       78.41       92.88      7.26 o 
 -16   0   8       20.52       21.77      3.53 o 
 -15   0   8        2.86        1.59      1.18 o 
 -14   0   8       63.83       65.36      5.49 o 
 -13   0   8        1.25        0.00      0.48 o 
 -12   0   8       15.14       15.85      1.46 o 
 -11   0   8      334.59      349.79      6.29 o 
 -10   0   8      214.61      221.56      5.81 o 
  -9   0   8       73.17       75.82      4.78 o 
  -8   0   8       38.33       40.05      2.25 o 
  -7   0   8       86.71       90.99      3.37 o 
  -6   0   8       57.59       63.77      3.01 o 
  -5   0   8       86.35       89.80      3.60 o 
  -4   0   8       38.15       43.43      2.54 o 
  -3   0   8       43.44       40.56      2.54 o 
  -2   0   8      194.49      189.34      4.93 o 
  -1   0   8      110.63      109.04      3.88 o 
   0   0   8        1.42        1.60      0.77 o 
   1   0   8       83.46       89.24      4.98 o 
   2   0   8      168.08      164.16      6.75 o 
   3   0   8       10.20       12.56      2.88 o 
   4   0   8       42.35       41.76      3.59 o 
   5   0   8        5.15        2.39      2.55 o 
   6   0   8        0.20        0.29      1.64 o 
   7   0   8      405.30      362.91     10.85 o 
   8   0   8       49.19       49.04      4.16 o 
   9   0   8        4.68        3.11      1.40 o 
  10   0   8        6.44        2.61      2.37 o 
  11   0   8        0.01        0.00      1.61 o 
  12   0   8       17.66       22.21      3.14 o 
  13   0   8        5.79        7.24      1.87 o 
 -19   1   8       37.21       33.56      3.13 o 
 -18   1   8       14.32       13.38      2.07 o 
 -17   1   8       79.84       93.20      5.03 o 
 -16   1   8        0.06        1.30      0.93 o 
 -15   1   8        8.89        7.72      1.52 o 
 -14   1   8       75.56       74.89      3.55 o 
 -13   1   8        4.18        5.79      0.66 o 
 -12   1   8        1.53        1.36      0.38 o 
 -11   1   8       19.75       17.76      1.27 o 
 -10   1   8        7.00        6.89      0.73 o 
  -9   1   8        0.13        0.66      0.36 o 
  -8   1   8        0.20        0.18      0.37 o 
  -7   1   8        9.55        9.26      0.87 o 
  -6   1   8       13.76       15.32      1.27 o 
  -5   1   8        5.96        6.19      0.92 o 
  -4   1   8        2.08        1.11      0.62 o 
  -3   1   8       68.86       67.41      2.51 o 
  -2   1   8        1.98        5.17      0.91 o 
  -1   1   8      425.51      423.94      5.24 o 
   0   1   8        2.82        5.68      0.93 o 
   1   1   8       38.44       41.21      2.05 o 
   2   1   8      226.86      221.75      4.73 o 
   3   1   8       98.20       95.60      3.16 o 
   4   1   8       39.12       37.02      2.39 o 
   5   1   8       10.86        8.18      1.20 o 
   6   1   8       44.73       48.39      2.78 o 
   7   1   8        3.96        3.84      1.03 o 
   8   1   8        0.40        0.33      0.78 o 
   9   1   8       52.23       50.62      3.07 o 
  10   1   8        0.59        0.69      0.75 o 
  11   1   8        9.13       12.59      1.62 o 
  12   1   8       10.16        8.85      1.43 o 
  13   1   8       31.83       42.86      2.91 o 
 -18   2   8        6.31        9.41      3.17 o 
 -17   2   8       61.71       66.03      7.18 o 
 -16   2   8        3.60        5.90      2.24 o 
 -15   2   8       29.77       30.82      3.35 o 
 -14   2   8       45.57       41.78      2.41 o 
 -13   2   8        8.61        8.88      1.13 o 
 -12   2   8        0.03        0.33      0.40 o 
 -11   2   8        0.19        0.70      0.97 o 
 -10   2   8       40.11       40.07      1.64 o 
  -9   2   8       21.03       17.98      0.94 o 
  -8   2   8        6.88        5.95      0.58 o 
  -7   2   8        4.24        4.82      0.77 o 
  -6   2   8       11.53       13.87      1.01 o 
  -5   2   8       43.76       41.39      1.39 o 
  -4   2   8      172.86      166.64      3.30 o 
  -3   2   8      209.92      208.91      4.12 o 
  -2   2   8       81.64       89.15      2.95 o 
  -1   2   8      450.05      448.79      6.71 o 
   0   2   8       76.78       84.22      3.04 o 
   1   2   8       14.50       13.54      1.22 o 
   2   2   8      205.14      203.70      5.87 o 
   3   2   8      165.24      163.66      4.31 o 
   4   2   8       60.26       58.43      2.50 o 
   5   2   8        6.63        6.93      1.16 o 
   6   2   8       10.16       12.28      1.52 o 
   7   2   8       20.14       18.17      1.83 o 
   8   2   8       14.50       13.98      1.68 o 
   9   2   8       16.01       16.20      1.80 o 
  10   2   8        0.12        1.57      0.91 o 
  11   2   8        3.46        3.36      1.04 o 
 -16   3   8        2.23        2.33      3.27 o 
 -15   3   8        0.30        0.83      1.19 o 
 -14   3   8       64.78       62.04      7.11 o 
 -13   3   8       10.67       10.97      3.94 o 
 -12   3   8       72.75       73.92      5.42 o 
 -11   3   8       13.67       17.20      2.77 o 
 -10   3   8       51.00       46.09      4.09 o 
  -9   3   8        7.67        4.57      0.74 o 
  -8   3   8        0.01        0.16      0.50 o 
  -7   3   8       17.02       16.02      1.59 o 
  -6   3   8       25.18       23.24      2.24 o 
  -5   3   8        0.26        1.02      0.91 o 
  -4   3   8        1.78        1.30      0.75 o 
  -3   3   8        1.65        2.55      0.80 o 
  -2   3   8        2.64        4.18      1.06 o 
  -1   3   8       25.94       24.32      2.25 o 
   0   3   8       16.74       14.76      1.89 o 
   1   3   8        3.29        2.90      1.04 o 
   2   3   8       64.36       75.59      4.03 o 
   3   3   8       78.32       80.73      4.27 o 
   4   3   8      120.92      120.57      5.35 o 
   5   3   8        8.28        6.28      1.49 o 
   6   3   8        3.33        2.81      2.22 o 
   7   3   8       28.79       32.72      2.45 o 
   8   3   8       51.01       54.61      3.14 o 
   9   3   8       81.27       92.77      4.08 o 
 -13   4   8        8.19        5.96      1.89 o 
 -12   4   8        8.13        4.95      1.81 o 
 -11   4   8        2.64        1.92      1.36 o 
 -10   4   8       13.64       16.17      2.75 o 
  -9   4   8        2.26        2.30      1.45 o 
  -8   4   8       14.07       16.81      2.01 o 
  -7   4   8        0.31        0.08      2.09 o 
  -6   4   8       51.00       43.66      3.95 o 
  -5   4   8       12.99       15.21      1.90 o 
  -4   4   8        1.49        1.64      0.89 o 
  -3   4   8        4.43        2.85      1.32 o 
  -2   4   8        0.28        0.00      0.81 o 
  -1   4   8        9.05        8.92      1.65 o 
   0   4   8        0.14        0.75      0.92 o 
   1   4   8        5.09        5.11      1.20 o 
   2   4   8        3.11        0.93      1.31 o 
   3   4   8       32.77       33.14      2.84 o 
   4   4   8        0.17        1.29      1.41 o 
   5   4   8       41.43       42.31      3.30 o 
   6   4   8        5.10        4.45      1.22 o 
 -18   1   9        5.69        5.34      2.56 o 
 -17   1   9        8.61       11.38      1.58 o 
 -16   1   9       38.34       39.40      2.68 o 
 -15   1   9        0.08        1.31      0.69 o 
 -14   1   9        3.76        4.68      0.98 o 
 -13   1   9       20.83       17.03      1.71 o 
 -12   1   9        4.35        3.82      0.91 o 
 -11   1   9       62.78       62.57      2.46 o 
 -10   1   9        0.21        0.31      0.42 o 
  -9   1   9        7.92        6.37      0.82 o 
  -8   1   9        2.18        1.78      0.47 o 
  -7   1   9        1.05        0.34      0.46 o 
  -6   1   9        1.72        1.85      0.71 o 
  -5   1   9       64.60       60.60      3.37 o 
  -4   1   9      134.22      133.60      4.96 o 
  -3   1   9      238.03      237.58      5.87 o 
  -2   1   9        1.15        4.55      1.37 o 
  -1   1   9      153.05      157.52      3.74 o 
   0   1   9      111.61      113.72      2.90 o 
   1   1   9       48.15       45.58      2.71 o 
   2   1   9       22.79       24.00      2.02 o 
   3   1   9       12.01       10.95      1.47 o 
   4   1   9        3.60        4.35      1.09 o 
   5   1   9      113.85      106.64      4.33 o 
   6   1   9       17.08       16.70      1.83 o 
   7   1   9        0.22        2.24      0.84 o 
   8   1   9        0.14        0.99      0.92 o 
   9   1   9        1.11        1.60      0.87 o 
  10   1   9        1.58        1.61      1.01 o 
 -17   2   9        7.84        5.14      1.39 o 
 -16   2   9        2.62        2.14      1.08 o 
 -15   2   9        0.05        0.00      1.60 o 
 -14   2   9        5.47        3.32      2.08 o 
 -13   2   9       37.80       35.48      3.60 o 
 -12   2   9       20.29       21.14      2.70 o 
 -11   2   9        3.78        2.67      1.07 o 
 -10   2   9        2.66        1.88      0.46 o 
  -9   2   9        8.24        7.45      0.80 o 
  -8   2   9        1.73        0.79      0.39 o 
  -7   2   9        0.05        0.60      0.50 o 
  -6   2   9        8.86        7.41      0.75 o 
  -5   2   9       14.43       12.06      0.85 o 
  -4   2   9        0.94        1.49      0.77 o 
  -3   2   9      120.90      112.50      3.39 o 
  -2   2   9       28.70       26.11      1.72 o 
  -1   2   9       60.48       56.78      2.54 o 
   0   2   9       20.62       17.99      1.40 o 
   1   2   9       11.25        9.80      1.08 o 
   2   2   9        0.85        0.86      0.66 o 
   3   2   9        0.03        0.47      0.74 o 
   4   2   9       13.55       16.58      2.05 o 
   5   2   9       69.06       74.07      3.65 o 
   6   2   9        8.60        9.89      1.42 o 
   7   2   9        2.45        2.55      0.77 o 
   8   2   9        1.82        1.89      0.90 o 
   9   2   9        0.04        0.68      0.74 o 
 -14   3   9        4.88        4.44      1.59 o 
 -13   3   9        0.54        0.00      0.95 o 
 -12   3   9        0.04        0.00      1.02 o 
 -11   3   9        2.39        2.02      1.11 o 
 -10   3   9        0.97        1.13      1.14 o 
  -9   3   9        3.53        1.66      1.12 o 
  -8   3   9       18.80       15.18      1.73 o 
  -7   3   9        1.27        4.39      1.08 o 
  -6   3   9       30.06       21.80      2.34 o 
  -5   3   9       80.76       78.93      4.47 o 
  -4   3   9       15.08       16.38      2.21 o 
  -3   3   9        1.05        0.52      0.88 o 
  -2   3   9        6.68        8.44      1.38 o 
  -1   3   9       18.77       17.46      2.09 o 
   0   3   9        0.09        1.48      1.28 o 
   1   3   9       33.51       36.84      3.05 o 
   2   3   9        6.15        5.11      1.47 o 
   3   3   9       18.73       16.66      2.18 o 
   4   3   9        0.58        0.00      0.94 o 
   5   3   9        1.83        0.00      1.08 o 
   6   3   9        0.26        2.88      1.07 o 
   7   3   9        1.00        1.11      0.80 o 
  -9   4   9        8.14       11.72      2.47 o 
  -8   4   9        2.52        0.78      1.03 o 
  -7   4   9        0.39        0.30      1.04 o 
  -6   4   9        2.85        0.00      1.17 o 
  -5   4   9        0.14        1.25      1.14 o 
  -4   4   9        0.01        0.00      1.15 o 
  -3   4   9        0.15        2.31      1.04 o 
  -2   4   9        1.68        0.41      0.93 o 
  -1   4   9        0.03        1.81      1.11 o 
   0   4   9       76.62       81.81      5.26 o 
   1   4   9        7.75       10.98      1.85 o 
   2   4   9       77.44       76.85      5.35 o 
 -17   0  10        0.76        1.36      1.23 o 
 -16   0  10        1.59        3.18      2.01 o 
 -15   0  10        3.83        2.55      1.43 o 
 -14   0  10       18.68       16.01      3.06 o 
 -13   0  10       32.47       28.99      4.10 o 
 -12   0  10        3.54        5.86      1.95 o 
 -11   0  10        3.50        4.71      1.84 o 
 -10   0  10        0.00        0.83      0.84 o 
  -9   0  10        0.15        0.73      1.88 o 
  -8   0  10        1.70        2.22      1.35 o 
  -7   0  10        5.54        8.48      2.41 o 
  -6   0  10       90.92       97.02      5.66 o 
  -5   0  10      220.84      237.36      8.68 o 
  -4   0  10       18.90       34.33      3.49 o 
  -3   0  10      478.87      487.57     14.80 o 
  -2   0  10       93.30      103.87      4.82 o 
  -1   0  10      130.95      142.09      4.70 o 
   0   0  10      187.90      194.70      8.15 o 
   1   0  10        0.42        0.15      1.20 o 
   2   0  10       35.71       39.67      3.88 o 
   3   0  10      157.59      152.40      7.52 o 
   4   0  10        4.16        6.26      1.88 o 
   5   0  10        8.43       11.32      2.26 o 
   6   0  10        0.03        1.37      1.17 o 
   7   0  10       14.50       11.55      2.43 o 
   8   0  10       13.18       12.55      2.63 o 
 -16   1  10        0.79        1.58      0.88 o 
 -15   1  10       28.13       25.90      2.71 o 
 -14   1  10       19.97       19.78      2.45 o 
 -13   1  10       16.45       13.91      1.59 o 
 -12   1  10        8.63        9.41      1.58 o 
 -11   1  10       14.03       15.63      2.00 o 
 -10   1  10       35.36       34.78      2.36 o 
  -9   1  10        2.22        1.49      0.84 o 
  -8   1  10       16.25       14.04      1.27 o 
  -7   1  10        6.63        7.88      1.12 o 
  -6   1  10        2.97        4.61      1.16 o 
  -5   1  10       76.75       77.58      4.05 o 
  -4   1  10        1.86        5.46      1.30 o 
  -3   1  10       57.97       58.28      3.13 o 
  -2   1  10       14.67       11.03      1.51 o 
  -1   1  10       54.10       55.21      3.16 o 
   0   1  10       34.53       35.63      2.58 o 
   1   1  10        0.29        0.12      0.82 o 
   2   1  10        0.00        0.00      0.83 o 
   3   1  10       28.97       25.69      2.27 o 
   4   1  10        3.23        3.49      1.12 o 
   5   1  10       19.68       18.94      2.03 o 
   6   1  10        5.97        4.37      1.21 o 
   7   1  10        7.66        7.27      1.28 o 
   8   1  10        8.24        9.29      1.54 o 
 -15   2  10        3.79        2.87      3.37 o 
 -14   2  10        0.19        0.00      1.05 o 
 -13   2  10       14.01       13.27      2.31 o 
 -12   2  10        0.14        0.01      0.90 o 
 -11   2  10        6.01        6.27      2.25 o 
 -10   2  10       12.19       12.42      3.27 o 
  -9   2  10        0.00        0.28      0.58 o 
  -8   2  10       32.84       27.21      2.94 o 
  -7   2  10       64.17       57.92      4.00 o 
  -6   2  10       16.92       15.27      1.79 o 
  -5   2  10        0.20        0.23      0.67 o 
  -4   2  10        2.16        2.40      1.05 o 
  -3   2  10       47.27       49.62      3.30 o 
  -2   2  10        1.33        0.55      0.79 o 
  -1   2  10        2.45        0.93      0.93 o 
   0   2  10        0.91        0.48      0.79 o 
   1   2  10        1.84        1.52      0.88 o 
   2   2  10        0.00        0.00      0.76 o 
   3   2  10        0.17        2.02      0.81 o 
   4   2  10       33.45       43.23      2.90 o 
   5   2  10       33.94       37.04      2.75 o 
   6   2  10        0.39        0.00      0.82 o 
 -11   3  10        5.51        3.66      2.44 o 
 -10   3  10        5.00        2.37      1.16 o 
  -9   3  10        2.93        0.65      1.03 o 
  -8   3  10        2.58        4.02      1.75 o 
  -7   3  10       21.04       21.36      2.92 o 
  -6   3  10        6.73        4.87      1.18 o 
  -5   3  10        1.76        3.47      1.19 o 
  -4   3  10       10.65       12.86      2.53 o 
  -3   3  10        0.15        1.08      0.91 o 
  -2   3  10       16.22       16.59      2.34 o 
  -1   3  10        9.14       14.52      1.98 o 
   0   3  10       58.77       57.00      3.76 o 
   1   3  10        7.90        7.38      1.66 o 
   2   3  10       30.72       35.29      3.36 o 
   3   3  10       16.07       18.33      2.34 o 
 -13   1  11        3.27        3.56      1.85 o 
 -12   1  11        0.76        0.00      1.34 o 
 -11   1  11        0.14        0.60      0.90 o 
 -10   1  11        4.72        5.74      1.33 o 
  -9   1  11        8.83        7.66      1.06 o 
  -8   1  11       18.00       14.03      1.34 o 
  -7   1  11       21.03       17.60      1.70 o 
  -6   1  11       29.67       38.93      3.09 o 
  -5   1  11      261.73      276.22      9.16 o 
  -4   1  11       12.24       20.02      2.47 o 
  -3   1  11       17.27       22.02      2.13 o 
  -2   1  11       45.62       47.29      3.07 o 
  -1   1  11        2.42        2.25      0.93 o 
   0   1  11        6.60        7.77      1.40 o 
   1   1  11       17.43       16.53      1.88 o 
   2   1  11        7.77        8.13      1.38 o 
   3   1  11        2.94        2.63      1.04 o 
   4   1  11        0.23        0.00      0.82 o 
 -11   2  11        2.23        1.89      1.64 o 
 -10   2  11        8.63        8.44      3.11 o 
  -9   2  11        0.14        1.37      1.40 o 
  -8   2  11        0.37        1.52      0.81 o 
  -7   2  11        0.12        0.00      0.92 o 
  -6   2  11        0.29        0.80      0.80 o 
  -5   2  11        2.04        3.66      1.07 o 
  -4   2  11        0.22        0.20      0.76 o 
  -3   2  11        0.02        0.06      1.11 o 
  -2   2  11        8.27        5.92      1.29 o 
  -1   2  11        0.88        0.41      1.05 o 
   0   2  11        3.49        2.79      1.15 o 
   1   2  11       29.97       30.56      2.46 o 
   2   2  11        0.04        0.48      0.78 o 
  -9   0  12       22.34       17.93      2.57 o 
  -8   0  12       20.11       28.75      3.18 o 
  -7   0  12      362.22      376.16     15.42 o 
  -6   0  12       17.30       23.64      4.32 o 
  -5   0  12        8.20       18.49      2.91 o 
  -4   0  12       86.83       83.99      5.86 o 
  -3   0  12       35.25       38.11      4.00 o 
  -2   0  12        0.28        0.35      4.25 o 
  -1   0  12       18.16       14.93      2.54 o 
  -8   1  12        6.39        5.79      1.18 o 
  -7   1  12        5.97        7.53      1.37 o 
  -6   1  12        0.40        0.34      1.20 o 
  -5   1  12        0.89        1.15      1.23 o 
  -4   1  12       14.36       15.89      2.07 o 
  -3   1  12        3.50        3.64      1.06 o 
  -2   1  12        0.79        2.14      0.91 o 
                                                 
